# Supplementary material for: Gut microbiomes of mobile predators vary with landscape context and species identity
Source: Ecol Evol. 2017 Sep 12;7(20):8545–57. doi: 10.1002/ece3.3390 (PMC5648672; doi:10.1002/ece3.3390)
Supplement: Supplementary file 3 [file ECE3-7-8545-s003.csv]

ID_sample	treatment	prey	ARISA-plate	OTUs	OTU200	OTU201	OTU204	OTU205	OTU206	OTU213	OTU214	OTU215	OTU218	OTU219	OTU220	OTU221	OTU222	OTU223	OTU224	OTU225	OTU226	OTU227	OTU230	OTU235	OTU236	OTU237	OTU238	OTU239	OTU240	OTU241	OTU242	OTU243	OTU244	OTU245	OTU246	OTU249	OTU250	OTU252	OTU253	OTU254	OTU255	OTU256	OTU259	OTU260	OTU263	OTU264	OTU265	OTU266	OTU267
control1	control	0	JT.PCR4	12	0	0	0	0	0	0	0	0	0	0	0	0	0	0	0	0	0	0	0	0	0	0	0	0.101864181	0.151131824	0.145139814	0	0	0	0	0	0	0	0	0	0	0	0	0	0	0	0	0	0	0
control1	control	0	JT.PCR4	31	0	0	0	0	0	0	0	0	0	0	0	0	0	0	0	0	0	0	0	0	0	0	0	0.047965116	0.093023256	0.088178295	0.056686047	0.022771318	0	0	0	0	0	0	0	0	0	0	0	0	0	0.020833333	0.024224806	0	0
control2	control	0	JT.0626	28	0	0	0	0	0	0	0	0	0	0	0	0	0	0	0.024930748	0.028254848	0.126869806	0.032132964	0	0	0.031024931	0.062049861	0.059833795	0.048753463	0.030470914	0.028808864	0	0	0	0	0	0	0.026038781	0	0.038227147	0.03767313	0.035457064	0	0	0	0	0	0	0	0
control2	control	0	JT.0822	23	0	0	0	0	0	0	0	0	0	0	0	0	0	0	0	0.041864139	0	0	0	0	0.044233807	0.063981043	0.082938389	0.073459716	0.042654028	0	0	0	0	0	0	0	0	0	0	0	0.035545024	0	0	0	0	0	0	0	0
control3	control	0	JT.0626	41	0	0	0	0	0	0	0	0.01686747	0	0	0	0	0	0	0.019277108	0.025903614	0.165963855	0.028313253	0	0	0.021686747	0.031927711	0.029518072	0.019879518	0.017771084	0	0	0	0	0	0	0	0	0.01746988	0.043975904	0.025	0.044277108	0.018072289	0	0	0	0.01686747	0	0.021686747	0
control3	control	0	JT.FS	29	0	0	0	0	0	0	0	0	0	0	0	0	0	0	0	0	0.034582133	0	0	0	0	0	0	0.039769452	0.084149856	0.088184438	0.080691643	0.037463977	0	0	0	0	0	0	0.038616715	0.023054755	0.038040346	0	0	0	0	0	0	0	0
control3	control	0	JT.PCR4	16	0	0	0	0	0	0	0	0	0	0	0	0	0	0	0	0	0.413657255	0.058218429	0	0	0	0	0	0.029109214	0.052746772	0.045305318	0	0	0	0	0	0	0	0.021011162	0.082074852	0.042022324	0.089735172	0.029109214	0	0	0	0	0	0.029765813	0
control3	control	0	JT.PCR4	12	0	0	0	0	0	0	0	0	0	0	0	0	0	0	0	0	0.084525358	0	0	0	0	0	0	0	0.089076723	0.111183355	0.067620286	0	0	0	0	0	0	0	0.105331599	0	0.102730819	0	0	0	0	0	0	0	0
control4	control	0	JT.FS	25	0	0	0.021103118	0	0	0	0	0	0	0	0	0	0	0	0.019184652	0.020623501	0.051318945	0	0	0	0	0	0	0.028776978	0.058033573	0.069544365	0.064748201	0.033093525	0	0	0	0	0	0	0.020623501	0	0.023021583	0	0	0	0	0	0	0	0
control4	control	0	JT.0822	19	0	0	0	0	0	0	0	0	0	0	0	0	0	0	0	0.03297546	0.035276074	0	0	0	0	0.041411043	0.049846626	0.05291411	0.041411043	0	0	0	0	0	0	0	0	0	0.033742331	0	0.036042945	0	0	0	0	0	0	0	0
control5	control	0	JT.FS	30	0	0	0	0.022442244	0	0	0	0	0	0	0	0	0	0	0	0	0	0	0	0	0	0	0	0	0.054785479	0.084488449	0.089108911	0.061386139	0.02640264	0	0	0.02310231	0	0	0	0	0	0	0	0	0	0	0	0	0
control5	control	0	JT.PCR1	27	0	0	0.021841542	0.021413276	0	0.02012848	0	0	0	0	0	0	0	0	0	0	0	0	0	0	0	0	0	0	0	0.047109208	0.091220557	0.114775161	0.100642398	0.026980728	0	0	0	0	0	0	0	0	0	0	0	0	0	0	0
control6	control	0	JT.FS	28	0	0	0	0	0	0	0	0	0	0	0	0	0	0	0	0	0.02640264	0	0	0	0	0	0	0.037623762	0.066666667	0.089108911	0.073267327	0.03960396	0.023762376	0	0	0	0	0	0	0	0	0	0	0	0	0	0	0	0
control6	control	0	JT.PCR4	32	0	0	0.021416804	0	0	0	0	0	0.023887974	0.023476112	0.021416804	0.02553542	0.030477759	0.024299835	0	0.027182867	0.026359143	0	0	0	0	0	0	0	0.081960461	0.105024712	0.087726524	0.030889621	0	0	0	0	0	0	0	0	0	0	0	0	0	0	0	0	0
control7	control	0	JT.FS	34	0	0	0	0	0	0	0	0	0	0	0	0	0	0	0	0	0.018881627	0	0	0	0	0	0	0.019607843	0.041031227	0.049745824	0.037037037	0.017429194	0	0	0	0	0	0	0	0	0	0	0	0	0	0	0	0	0
control7	control	0	JT.PCR4	50	0	0	0	0	0	0	0.009098428	0	0	0	0	0	0	0	0	0	0.048424694	0	0	0	0	0	0	0.011053463	0.014211595	0.015790661	0.009098428	0	0	0	0	0	0	0	0	0.022783668	0.020452666	0	0	0	0	0	0	0	0
1-prey1	1-prey	1	JT.FS	31	0	0	0	0	0	0	0	0	0	0	0	0	0	0	0	0	0	0	0	0	0	0	0	0.009608785	0.016472203	0.016014642	0.013841226	0	0	0	0	0	0	0	0	0	0	0	0.007435369	0	0	0	0	0	0.0153283
1-prey2	1-prey	1	JT.FS	30	0	0	0	0	0	0	0	0	0	0	0	0	0	0	0	0	0	0	0	0	0	0	0	0	0.008542952	0.013953488	0.012719506	0	0	0	0	0	0	0	0	0	0	0	0	0	0	0	0	0	0
1-prey2	1-prey	1	JT.0822	30	0.020815633	0	0	0	0	0	0	0	0	0	0	0	0	0	0	0	0	0	0	0	0.026762957	0.044604928	0.048428207	0.049277825	0.020815633	0	0	0	0	0	0	0	0	0	0	0	0	0	0	0	0	0	0	0	0
1-prey3	1-prey	1	JT.FS	29	0	0	0	0	0	0	0	0	0	0	0	0	0	0	0	0	0.014840183	0	0	0	0	0	0	0	0.020547945	0.027560339	0.026744945	0.016960209	0	0	0	0	0	0	0	0	0	0	0	0	0	0	0	0	0
1-prey3	1-prey	1	JT.PCR1	53	0	0	0.008597162	0.009688865	0.00900655	0	0	0	0	0	0	0	0	0	0	0	0.008187773	0	0	0	0.008187773	0.008187773	0	0	0	0.00996179	0.031522926	0.03739083	0.035616812	0.016239083	0.009688865	0	0	0	0.015283843	0.009825328	0.01610262	0.008597162	0	0	0	0	0	0	0
1-prey4	1-prey	1	JT.FS	16	0	0	0	0	0	0	0	0	0	0	0	0	0	0	0	0	0	0	0	0	0	0	0	0	0.035232384	0.046476762	0.046476762	0.029610195	0	0	0	0	0	0	0	0	0	0	0	0	0	0	0	0	0
1-prey4	1-prey	1	JT.0822	26	0	0.027777778	0	0	0	0	0	0	0	0	0	0	0	0	0	0.030612245	0.029478458	0	0	0	0.030612245	0.045918367	0.053287982	0.048185941	0.030045351	0	0	0	0	0	0	0	0	0.029478458	0.058390023	0.036848073	0.057823129	0.028911565	0	0	0	0	0	0	0
1-prey4	1-prey	1	JT.PCR4	32	0	0	0	0	0	0	0	0	0	0	0	0	0	0	0	0	0.023101555	0	0	0	0	0	0	0	0.056038426	0.052607502	0.01989936	0	0	0	0	0	0	0	0.05946935	0.031564501	0.060612992	0.01989936	0	0	0	0	0	0	0
1-prey5	1-prey	1	JT.FS	30	0	0	0	0	0	0	0	0	0	0	0	0	0	0	0	0	0	0	0	0	0	0	0	0	0.00962542	0.013452395	0.015655804	0.012292706	0	0	0	0	0	0	0	0	0	0	0	0	0	0	0	0	0
1-prey5	1-prey	1	JT.0822	30	0	0	0	0	0	0	0	0	0	0	0	0	0	0	0	0	0	0	0.018029903	0	0	0.022867194	0.029023747	0.026385224	0.018909411	0	0	0	0	0	0	0	0	0	0.021108179	0.020228672	0.019788918	0	0	0.018469657	0	0	0	0	0
5-prey1	5-prey	5	JT.FS	21	0	0	0	0	0	0	0	0	0	0	0	0	0	0	0	0	0	0	0	0	0	0	0	0	0.009872357	0.013163143	0.012564819	0	0	0	0	0	0	0	0.009573195	0	0.010570403	0	0	0	0	0	0	0	0
5-prey1	5-prey	5	JT.0822	29	0	0	0	0	0	0	0	0	0	0	0	0	0	0	0	0	0	0	0	0.024217366	0.02776137	0.049025399	0.051978736	0.041937389	0	0	0	0.023626698	0	0	0	0	0	0.026580035	0	0.043709392	0.061429415	0.03248671	0	0	0	0	0	0	0
5-prey2	5-prey	5	JT.0822	52	0.017594538	0.014180672	0	0	0	0	0	0	0	0	0	0	0	0	0	0	0	0	0	0	0.025997899	0.045168067	0.061186975	0.050945378	0.022058824	0	0	0	0	0	0	0	0.015493697	0.012867647	0.036239496	0.02914916	0.041754202	0.023634454	0	0	0	0	0	0	0
5-prey3	5-prey	5	JT.0822	25	0	0	0	0	0	0	0	0	0	0	0	0	0	0	0	0	0	0	0	0	0.028301887	0.076061321	0.097877358	0.083726415	0.049528302	0.025943396	0	0	0	0	0	0	0	0	0.025943396	0.024764151	0.025353774	0	0	0	0	0	0	0	0
5-prey5	5-prey	5	JT.FS	24	0	0	0	0	0	0	0	0	0	0	0	0	0	0	0	0	0	0	0	0	0	0	0	0	0.004489396	0.005934259	0.006501883	0.0045926	0	0	0	0	0	0	0	0	0	0	0	0	0	0	0	0	0
5-prey5	5-prey	5	JT.0626	48	0	0	0	0	0	0	0	0	0	0	0	0	0	0	0	0.003183477	0.022129047	0.003416414	0	0	0.004425809	0.005435205	0.005279913	0.003416414	0	0	0	0	0	0	0	0	0	0	0.003183477	0	0.003338769	0	0	0	0	0	0	0	0
5-prey5	5-prey	5	JT.0822	38	0	0	0	0	0	0	0	0	0	0	0	0	0	0	0	0	0.0103751	0	0	0	0	0.008778931	0.011572227	0.010774142	0	0	0	0	0	0	0	0	0	0	0	0	0	0	0	0	0	0	0	0	0
5-prey6	5-prey	5	JT.FS	27	0	0	0	0	0	0	0	0	0	0	0	0	0	0	0	0	0	0	0	0	0	0	0	0	0.038813781	0.056258177	0.054949847	0.030527693	0	0	0	0	0	0	0	0	0	0	0	0	0	0	0	0	0
5-prey6	5-prey	5	JT.0626	71	0	0	0	0	0	0	0.003694581	0.004002463	0	0	0	0	0	0	0.003771552	0.005080049	0.047028941	0.006465517	0	0	0.005541872	0.008928571	0.009236453	0.005926724	0.0033867	0	0	0	0	0	0	0	0	0	0	0	0	0	0	0	0.00354064	0.003694581	0.003078818	0.005310961	0
5-prey6	5-prey	5	JT.0822	27	0	0	0	0	0	0	0	0	0	0	0	0	0	0	0	0.027503526	0.028208745	0	0	0	0.026093089	0.035260931	0.042313117	0.03596615	0.02538787	0	0	0	0	0	0	0	0	0	0	0	0	0	0	0	0	0	0	0	0
5-prey7	5-prey	5	JT.FS	24	0	0	0	0	0	0	0	0	0	0	0	0	0	0	0	0	0	0	0	0	0	0	0	0	0	0.009134012	0.009064287	0.006763352	0	0	0	0	0	0	0	0	0	0	0	0	0	0	0	0	0
5-prey7	5-prey	5	JT.0626	83	0.002722648	0	0	0	0	0	0	0	0	0	0	0	0	0	0	0.003009243	0.011463782	0	0	0	0.003940675	0.006090134	0.006448377	0.005087053	0.00315254	0	0	0	0	0	0	0	0	0.002722648	0.004872107	0.003009243	0.00472881	0	0	0	0	0	0	0	0
5-prey7	5-prey	5	JT.0822	44	0	0	0	0	0	0	0	0	0	0	0	0	0	0	0	0	0	0	0	0	0	0.01289507	0.015929204	0.016434893	0.013653603	0.011378003	0	0	0	0	0	0	0	0	0	0	0	0	0	0	0	0	0	0	0
5-prey7	5-prey	5	JT.PCR4	52	0	0	0	0	0	0	0	0	0	0	0	0	0	0	0	0	0.016511302	0	0	0	0	0	0	0.004569549	0.006884786	0.006945714	0.004874185	0	0	0	0	0	0	0	0.006092731	0	0.005727167	0	0	0	0	0	0	0	0
5-prey8	5-prey	5	JT.FS	21	0	0	0	0	0	0	0	0	0	0	0	0	0	0	0	0	0	0	0	0	0	0	0	0	0	0.014551153	0.014439221	0	0	0	0	0	0	0	0	0	0	0	0	0	0	0	0	0	0
5-prey8	5-prey	5	JT.0822	48	0	0	0	0	0	0	0	0	0	0	0	0	0	0	0	0	0	0	0	0	0.007576883	0.012331006	0.015450899	0.015153766	0.00891398	0	0	0	0	0	0	0	0	0	0	0	0	0	0	0	0	0	0	0	0
5-prey8	5-prey	5	JT.PCR4	62	0	0	0	0	0	0	0	0	0.003748265	0	0	0.003470615	0.003470615	0	0	0	0	0	0	0	0	0	0	0	0.005460435	0.014484035	0.013928737	0.005830634	0	0	0	0	0	0	0	0	0	0	0	0	0	0	0	0	0
[truncated: 268 more columns]
