# Supplementary material for: Gut microbiomes of mobile predators vary with landscape context and species identity
Source: Ecol Evol. 2017 Sep 12;7(20):8545–57. doi: 10.1002/ece3.3390 (PMC5648672; doi:10.1002/ece3.3390)
Supplement: Supplementary file 4 [file ECE3-7-8545-s004.txt]

habitat	site	lat	lon	crop2.0	corn2.0	soy2.0	smallgrain2.0	vegetable2.0	forest2.0	openland2.0	sampleID	Arisa	species	gender	origin	genus	size	fat	OTUs	OTU200	OTU201	OTU202	OTU203	OTU204	OTU205	OTU206	OTU207	OTU208	OTU209	OTU210	OTU212	OTU213	OTU214	OTU215	OTU216	OTU217	OTU218	OTU219	OTU220	OTU221	OTU222	OTU223	OTU224	OTU225	OTU226	OTU227	OTU228	OTU229	OTU230
prairie	prairie2	43.137	-88.899	0.5184	0.2701	0.2179	0.0304	0	0.1303	0.3334	PCmu02	JTPCR3	C.mu	female	native	non-Hippodamia	small	2	117	0	0	0	0	0	0	0	0.003382	0	0	0	0	0	0	0.00258	0	0.001828	0.00262	0	0.001838	0	0.002407	0.004408	0.001747	0.002214	0.005291	0.007342	0	0.001757	0.003351
prairie	prairie2	43.137	-88.899	0.5184	0.2701	0.2179	0.0304	0	0.1303	0.3334	PCmu03	JTPCR3	C.mu	female	native	non-Hippodamia	small	3	90	0	0	0	0	0	0	0	0.002098	0	0	0	0	0	0	0.002015	0	0.001837	0.002394	0	0	0	0.002477	0.003876	0.002062	0.002833	0.006128	0.010359	0	0.002311	0.004622
prairie	prairie2	43.137	-88.899	0.5184	0.2701	0.2179	0.0304	0	0.1303	0.3334	PCmu06	JTPCR3	C.mu	female	native	non-Hippodamia	small	2	88	0	0	0	0	0	0	0	0.003724	0	0	0	0	0	0	0.002134	0	0	0.002247	0	0	0	0.002522	0.004291	0.001691	0.002426	0.005611	0.007341	0	0.001657	0.003213
prairie	prairie2	43.137	-88.899	0.5184	0.2701	0.2179	0.0304	0	0.1303	0.3334	PCmu07	JTPCR3	C.mu	female	native	non-Hippodamia	small	3	113	0	0	0	0	0	0	0	0	0.002299	0	0	0	0	0	0.002192	0	0.001505	0.002405	0	0	0	0.00261	0.00544	0.001628	0.002348	0.005563	0.002741	0	0.002242	0.00337
prairie	prairie2	43.137	-88.899	0.5184	0.2701	0.2179	0.0304	0	0.1303	0.3334	PCmu09	JTPCR3	C.mu	male	native	non-Hippodamia	small	2	86	0	0	0	0	0	0	0	0	0	0	0	0	0	0	0.002258	0	0	0.002303	0	0	0	0.001814	0.00273	0	0.001895	0.003981	0.006058	0	0.001823	0.003002
prairie	prairie2	43.137	-88.899	0.5184	0.2701	0.2179	0.0304	0	0.1303	0.3334	PCmu10	JTPCR3	C.mu	male	native	non-Hippodamia	small	2	92	0	0	0	0	0	0	0.002205	0.005161	0	0.004756	0	0	0	0	0.003091	0	0.00207	0.003556	0	0.003586	0	0.00237	0.002145	0.002115	0.00267	0.003916	0.006451	0	0.00267	0.004516
prairie	prairie2	43.137	-88.899	0.5184	0.2701	0.2179	0.0304	0	0.1303	0.3334	PCmu12	JTPCR3	C.mu	female	native	non-Hippodamia	small	3	123	0	0	0	0	0.001608	0	0	0.002386	0.004099	0	0.001608	0	0	0	0.002386	0	0	0.002531	0.002188	0.00174	0	0.002228	0.003717	0.002122	0.002307	0.004376	0.004376	0	0.001714	0.003309
prairie	prairie2	43.137	-88.899	0.5184	0.2701	0.2179	0.0304	0	0.1303	0.3334	PCmu14	JTPCR3	C.mu	male	native	non-Hippodamia	small	3	118	0	0	0	0	0	0	0	0	0.001751	0	0	0	0	0.001418	0.002864	0	0.001684	0.002721	0	0.001456	0	0.003121	0.006831	0.002388	0.003178	0.008002	0.009657	0.00177	0.002008	0.004205
prairie	prairie5	43.209	-89.864	0.1988	0.1517	0.0349	0.0108	0.0013	0.4876	0.2026	PCs01	JTPCR4	C.s	female	exotic	non-Hippodamia	big	3	63	0	0	0	0	0	0	0	0	0	0	0	0	0	0	0	0	0	0	0.021327	0.049262	0.03972	0	0.018516	0.045095	0.037353	0	0	0	0	0
prairie	prairie5	43.209	-89.864	0.1988	0.1517	0.0349	0.0108	0.0013	0.4876	0.2026	PCs02	JTPCR4	C.s	male	exotic	non-Hippodamia	big	3	83	0	0	0	0	0	0	0	0	0	0	0	0	0	0	0.004997	0	0.005125	0.00551	0.007496	0.036325	0.098181	0	0.009578	0.029855	0.09139	0	0.005382	0	0	0
prairie	prairie5	43.209	-89.864	0.1988	0.1517	0.0349	0.0108	0.0013	0.4876	0.2026	PCs03	JTPCR4	C.s	male	exotic	non-Hippodamia	big	3	85	0	0	0	0	0	0	0	0	0	0	0	0	0	0	0	0	0.005865	0.005984	0.006535	0.031532	0.085384	0.011022	0.008227	0.025981	0.0794	0.010511	0.007007	0	0	0
prairie	prairie5	43.209	-89.864	0.1988	0.1517	0.0349	0.0108	0.0013	0.4876	0.2026	PCs04	JT.PCR1	C.s	male	exotic	non-Hippodamia	big	3	86	0	0	0	0	0	0	0	0	0	0	0	0	0	0	0	0	0	0.007639	0.046667	0.121556	0	0.011914	0.042432	0.116807	0	0.012785	0.011043	0.008075	0.007125	0.007164
prairie	prairie5	43.209	-89.864	0.1988	0.1517	0.0349	0.0108	0.0013	0.4876	0.2026	PCs05	JTPCR4	C.s	male	exotic	non-Hippodamia	big	3	79	0	0	0	0	0	0	0	0	0	0	0	0	0	0	0	0	0.005242	0.005349	0.007971	0.045203	0.123278	0	0.009736	0.037018	0.115441	0	0	0	0	0
prairie	prairie5	43.209	-89.864	0.1988	0.1517	0.0349	0.0108	0.0013	0.4876	0.2026	PCs06	JTPCR4	C.s	male	exotic	non-Hippodamia	big	3	86	0	0	0	0	0	0	0	0	0	0	0.003776	0	0.003668	0.004136	0	0.004909	0.005718	0.010789	0.070559	0.160142	0	0.011328	0.054592	0.149048	0	0	0	0	0	0
prairie	prairie4	43.124	-89.446	0.1579	0.1274	0.0296	0.0008	0	0.1739	0.3082	PCs07	JTPCR4	C.s	female	exotic	non-Hippodamia	big	1	87	0	0	0	0	0	0	0	0	0	0	0	0	0	0	0	0	0	0.006074	0.026462	0.05138	0.036936	0.006775	0.021557	0.049369	0.035391	0	0	0	0	0
prairie	prairie4	43.124	-89.446	0.1579	0.1274	0.0296	0.0008	0	0.1739	0.3082	PCs08	JTPCR4	C.s	male	exotic	non-Hippodamia	big	2	85	0	0	0	0	0	0	0	0	0	0	0	0	0	0	0	0	0	0	0.022411	0.042249	0.006623	0.007094	0.019147	0.038231	0	0	0	0	0	0
prairie	prairie4	43.124	-89.446	0.1579	0.1274	0.0296	0.0008	0	0.1739	0.3082	PCs09	JT.PCR1	C.s	female	exotic	non-Hippodamia	big	2	73	0	0	0	0	0	0	0	0	0	0.004085	0	0.003342	0.003837	0.005075	0	0.005942	0.006272	0.013162	0.058756	0.226688	0.01964	0.018361	0.060035	0.216084	0.034329	0	0.01539	0.010934	0.009696	0.007303
prairie	prairie2	43.137	-88.899	0.5184	0.2701	0.2179	0.0304	0	0.1303	0.3334	PCs10	JTPCR4	C.s	male	exotic	non-Hippodamia	big	3	73	0	0	0	0	0	0	0	0	0	0	0	0	0	0	0.00528	0	0.005601	0.006565	0.010514	0.05918	0.161333	0	0.013452	0.048942	0.155319	0	0.006979	0.005555	0	0
prairie	prairie2	43.137	-88.899	0.5184	0.2701	0.2179	0.0304	0	0.1303	0.3334	PCs11	JTPCR4	C.s	female	exotic	non-Hippodamia	big	3	86	0	0	0	0	0	0	0	0	0	0	0	0	0	0	0	0	0.004365	0.004943	0.024478	0.047142	0.006783	0.005337	0.02014	0.044197	0.0061	0	0	0	0	0
prairie	prairie2	43.137	-88.899	0.5184	0.2701	0.2179	0.0304	0	0.1303	0.3334	PCs13	JT.FS	C.s	female	exotic	non-Hippodamia	big	1	87	0	0	0	0	0	0	0	0	0	0	0	0	0	0	0	0	0	0	0	0.020875	0.054695	0.007632	0.007782	0.017658	0.048784	0.008754	0	0.007108	0	0
prairie	prairie7	43.424	-89.324	0.4003	0.3044	0.0642	0.0314	0.0002	0.2075	0.3672	PCs14	JTPCR4	C.s	male	exotic	non-Hippodamia	big	1	88	0	0	0	0	0	0	0	0	0	0	0	0	0	0	0	0	0	0.00316	0.016355	0.029077	0.011686	0.004017	0.013293	0.026532	0.010865	0	0	0	0	0
prairie	prairie7	43.424	-89.324	0.4003	0.3044	0.0642	0.0314	0.0002	0.2075	0.3672	PCs15	JTPCR4	C.s	female	exotic	non-Hippodamia	big	2	68	0	0	0	0	0	0	0	0	0	0	0	0	0	0	0	0	0	0.008498	0.027734	0.042861	0.008404	0.008684	0	0.039499	0.00775	0	0	0	0	0
prairie	prairie7	43.424	-89.324	0.4003	0.3044	0.0642	0.0314	0.0002	0.2075	0.3672	PCs16	JTPCR4	C.s	male	exotic	non-Hippodamia	big	3	85	0	0	0	0	0	0	0	0	0	0	0	0	0	0	0	0	0	0	0.024532	0	0.006669	0.006156	0.020036	0.041943	0.007091	0	0	0	0	0
prairie	prairie6	42.892	-89.3	0.5645	0.4263	0.0996	0.0386	0	0.0826	0.3498	PCs17	JT.PCR1	C.s	female	exotic	non-Hippodamia	big	2	79	0	0	0	0	0	0	0	0	0	0	0	0	0	0	0	0	0	0	0	0.024934	0.051821	0.004967	0.005513	0.020099	0.049404	0.005927	0.004272	0.003791	0.002715	0.00245
prairie	prairie6	42.892	-89.3	0.5645	0.4263	0.0996	0.0386	0	0.0826	0.3498	PCs20	JT.PCR1	C.s	female	exotic	non-Hippodamia	big	3	64	0	0	0	0	0	0	0	0	0	0	0	0	0	0	0	0	0	0.008635	0.024431	0.112574	0.019377	0.01369	0.030013	0.107624	0.02917	0.018218	0.01885	0.012426	0.011057	0.012321
prairie	prairie6	42.892	-89.3	0.5645	0.4263	0.0996	0.0386	0	0.0826	0.3498	PCs21	JT.PCR1	C.s	female	exotic	non-Hippodamia	big	3	61	0	0	0	0	0	0	0	0	0	0	0	0	0	0	0	0	0	0	0.022165	0.041733	0.006101	0	0.019147	0.039494	0.00675	0	0	0	0	0
prairie	prairie6	42.892	-89.3	0.5645	0.4263	0.0996	0.0386	0	0.0826	0.3498	PCs23	JTPCR4	C.s	female	exotic	non-Hippodamia	big	3	87	0	0	0	0	0	0	0	0	0	0	0	0	0	0	0	0	0.005197	0.007425	0.031183	0.082325	0.009215	0.007206	0.026335	0.076473	0.009958	0	0	0	0	0
prairie	prairie6	42.892	-89.3	0.5645	0.4263	0.0996	0.0386	0	0.0826	0.3498	PCs24	JTPCR4	C.s	female	exotic	non-Hippodamia	big	3	63	0	0	0	0	0	0	0	0	0	0	0	0	0	0	0	0	0	0	0	0.010843	0	0	0	0.010401	0	0	0	0	0	0
prairie	prairie6	42.892	-89.3	0.5645	0.4263	0.0996	0.0386	0	0.0826	0.3498	PCs25	JTPCR4	C.s	male	exotic	non-Hippodamia	big	3	68	0	0	0	0	0	0	0	0	0	0	0	0	0	0	0	0	0	0.008003	0.014266	0.043145	0.073765	0.014353	0.016788	0.049148	0.068894	0.012439	0	0	0	0
prairie	prairie6	42.892	-89.3	0.5645	0.4263	0.0996	0.0386	0	0.0826	0.3498	PCs26	JT.PCR1	C.s	male	exotic	non-Hippodamia	big	3	61	0	0	0	0	0	0	0	0	0	0	0	0	0	0	0	0	0	0	0	0	0	0	0	0	0	0	0	0	0	0
prairie	prairie6	42.892	-89.3	0.5645	0.4263	0.0996	0.0386	0	0.0826	0.3498	PCs27	JTPCR4	C.s	male	exotic	non-Hippodamia	big	3	77	0	0	0	0	0	0	0	0	0	0	0	0	0	0	0	0	0	0.007214	0.030079	0.069095	0.010752	0.027674	0.082207	0.086698	0.065239	0.0093	0.005898	0	0	0
prairie	prairie4	43.124	-89.446	0.1579	0.1274	0.0296	0.0008	0	0.1739	0.3082	PCs31	JTPCR4	C.s	female	exotic	non-Hippodamia	big	1	89	0	0	0	0	0	0	0	0	0	0	0	0.003545	0.003545	0.003545	0	0.003888	0.004803	0.009491	0.075355	0.16649	0	0.012607	0.0522	0.130071	0	0.005803	0.003459	0	0	0
prairie	prairie4	43.124	-89.446	0.1579	0.1274	0.0296	0.0008	0	0.1739	0.3082	PCs32	JT.PCR1	C.s	male	exotic	non-Hippodamia	big	3	63	0	0	0	0	0	0	0	0	0	0	0	0	0	0	0	0	0	0	0.009777	0.036818	0.116269	0.01242	0.014181	0	0.10702	0.016031	0.014886	0.013389	0.009425	0.008632
prairie	prairie4	43.124	-89.446	0.1579	0.1274	0.0296	0.0008	0	0.1739	0.3082	PCs33	JTPCR4	C.s	male	exotic	non-Hippodamia	big	3	56	0	0	0	0	0	0	0	0	0	0	0	0	0	0	0	0	0	0	0	0	0	0	0	0	0	0	0	0	0	0
prairie	prairie4	43.124	-89.446	0.1579	0.1274	0.0296	0.0008	0	0.1739	0.3082	PCs34	JTPCR4	C.s	female	exotic	non-Hippodamia	big	3	103	0	0	0	0	0	0	0	0	0	0	0	0	0	0	0	0	0	0	0.01783	0.025727	0	0	0.014406	0.023557	0	0	0	0	0	0
prairie	prairie4	43.124	-89.446	0.1579	0.1274	0.0296	0.0008	0	0.1739	0.3082	PCs35	JTPCR4	C.s	male	exotic	non-Hippodamia	big	3	57	0	0	0	0	0	0	0	0	0	0	0	0	0	0	0	0	0	0	0	0.048225	0	0.009443	0.031487	0.046425	0	0	0	0	0	0
prairie	prairie8	43.385	-89.306	0.6633	0.4807	0.1817	0.001	0	0.0861	0.2503	PCs36	JTPCR4	C.s	male	exotic	non-Hippodamia	big	3	64	0	0	0	0	0	0	0	0	0	0	0	0	0	0	0	0	0	0	0	0.034781	0.050349	0.009528	0.008175	0.027335	0.047433	0	0	0	0	0
prairie	prairie8	43.385	-89.306	0.6633	0.4807	0.1817	0.001	0	0.0861	0.2503	PCs37	JTPCR4	C.s	female	exotic	non-Hippodamia	big	3	70	0	0	0	0	0	0	0	0	0	0	0	0	0	0	0	0	0	0.005977	0.034092	0.065781	0.007938	0.007653	0.028083	0.062049	0.008159	0.004712	0	0	0	0
prairie	prairie8	43.385	-89.306	0.6633	0.4807	0.1817	0.001	0	0.0861	0.2503	PCs38	JTPCR4	C.s	female	exotic	non-Hippodamia	big	3	73	0	0	0	0	0	0	0	0	0	0	0	0	0	0	0	0	0	0	0	0	0	0	0	0	0	0	0	0	0	0
prairie	prairie8	43.385	-89.306	0.6633	0.4807	0.1817	0.001	0	0.0861	0.2503	PCs39	JT.PCR1	C.s	female	exotic	non-Hippodamia	big	3	60	0	0	0	0	0	0	0	0	0	0	0	0	0	0	0.00726	0	0.007083	0.007083	0.012483	0.046923	0.175122	0	0.018681	0.049579	0.167685	0	0.020274	0.018858	0.014962	0.011155
prairie	prairie8	43.385	-89.306	0.6633	0.4807	0.1817	0.001	0	0.0861	0.2503	PCs40	JT.PCR1	C.s	female	exotic	non-Hippodamia	big	3	46	0	0	0	0	0	0	0	0	0	0	0	0	0	0	0	0	0	0	0	0	0	0	0.0112	0	0	0	0	0	0	0
prairie	prairie8	43.385	-89.306	0.6633	0.4807	0.1817	0.001	0	0.0861	0.2503	PCs41	JT.PCR1	C.s	male	exotic	non-Hippodamia	big	3	62	0	0	0	0	0	0	0	0	0	0	0	0	0	0	0	0	0	0	0.030974	0.092544	0.070654	0.011166	0.03028	0.084658	0.070275	0.014446	0.011607	0.010661	0.007255	0.00675
prairie	prairie8	43.385	-89.306	0.6633	0.4807	0.1817	0.001	0	0.0861	0.2503	PCs42	JT.PCR1	C.s	female	exotic	non-Hippodamia	big	3	74	0	0	0	0	0	0	0	0	0	0	0	0	0	0	0	0	0	0	0.038026	0.063054	0.008513	0.008666	0.031349	0.061372	0.009634	0.008003	0.007646	0	0	0
prairie	prairie8	43.385	-89.306	0.6633	0.4807	0.1817	0.001	0	0.0861	0.2503	PCs43	JT.PCR1	C.s	female	exotic	non-Hippodamia	big	3	60	0	0	0	0	0	0	0	0	0	0	0	0	0	0	0	0	0	0	0	0	0.009692	0.033965	0.060897	0.042285	0.054722	0.009263	0	0	0	0
prairie	prairie8	43.385	-89.306	0.6633	0.4807	0.1817	0.001	0	0.0861	0.2503	PCs44	JTPCR4	C.s	female	exotic	non-Hippodamia	big	3	57	0	0	0	0	0	0	0	0	0	0	0	0	0	0	0	0	0	0	0	0	0	0.01465	0.012546	0	0	0	0	0	0	0
prairie	prairie8	43.385	-89.306	0.6633	0.4807	0.1817	0.001	0	0.0861	0.2503	PCs45	JT.PCR1	C.s	female	exotic	non-Hippodamia	big	1	69	0	0	0	0	0	0	0	0	0	0	0	0	0	0	0	0	0	0.008244	0.036137	0.098308	0.05027	0	0.033534	0.094651	0.051881	0.014566	0.012149	0.009546	0.007872	0.0075
prairie	prairie3	43.132	-89.66	0.1651	0.1349	0.0274	0.0028	0	0.4699	0.359	PCs47	JT.PCR1	C.s	female	exotic	non-Hippodamia	big	1	55	0	0	0	0	0	0	0	0	0	0	0	0	0	0	0	0	0	0	0	0	0	0	0	0	0	0	0	0	0	0
prairie	prairie1	43.61	-89.322	0.3003	0.2088	0.0908	0.0007	0.0001	0.3775	0.304	PCs48	JT.PCR1	C.s	female	exotic	non-Hippodamia	big	3	71	0	0	0	0	0	0	0	0	0	0	0	0	0	0	0	0	0	0	0	0	0	0	0	0	0	0	0	0	0	0
prairie	prairie1	43.61	-89.322	0.3003	0.2088	0.0908	0.0007	0.0001	0.3775	0.304	PCs50	JTPCR4	C.s	female	exotic	non-Hippodamia	big	3	85	0	0	0	0	0	0	0	0	0	0	0	0	0	0	0	0	0	0	0	0	0	0	0	0	0	0	0	0	0	0
prairie	prairie2	43.137	-88.899	0.5184	0.2701	0.2179	0.0304	0	0.1303	0.3334	PHc01	JTPCR2	H.c	female	native	Hippodamia	big	3	71	0	0	0	0	0.002149	0	0	0	0	0	0	0	0	0.00209	0	0	0	0	0	0	0	0	0	0	0.002433	0	0	0	0	0
prairie	prairie2	43.137	-88.899	0.5184	0.2701	0.2179	0.0304	0	0.1303	0.3334	PHc02	JTPCR2	H.c	female	native	Hippodamia	big	3	93	0	0	0.003213	0.003175	0.004055	0.004093	0	0	0	0	0.003137	0	0	0.003557	0.00394	0	0	0	0	0	0	0	0.003443	0	0.005929	0	0	0	0	0
prairie	prairie5	43.209	-89.864	0.1988	0.1517	0.0349	0.0108	0.0013	0.4876	0.2026	PHc03	JTPCR2	H.c	female	native	Hippodamia	big	3	80	0	0	0	0	0	0.006784	0	0	0	0	0	0	0	0	0	0	0	0	0	0	0	0	0	0	0	0	0	0	0	0
prairie	prairie5	43.209	-89.864	0.1988	0.1517	0.0349	0.0108	0.0013	0.4876	0.2026	PHc04	JTPCR2	H.c	female	native	Hippodamia	big	3	115	0	0	0	0	0	0	0	0	0	0	0	0	0	0.00232	0.00302	0	0	0	0	0	0	0	0	0	0.00337	0	0	0	0	0
prairie	prairie5	43.209	-89.864	0.1988	0.1517	0.0349	0.0108	0.0013	0.4876	0.2026	PHc05	JTPCR2	H.c	male	native	Hippodamia	big	3	92	0	0.001574	0	0	0	0	0	0	0	0	0	0	0	0	0.001438	0	0	0	0	0	0	0	0	0	0.001524	0	0	0	0	0
prairie	prairie5	43.209	-89.864	0.1988	0.1517	0.0349	0.0108	0.0013	0.4876	0.2026	PHc06	JTPCR2	H.c	female	native	Hippodamia	big	3	83	0	0	0	0	0	0	0	0	0	0	0	0	0	0	0	0	0	0	0	0	0	0	0	0.005447	0	0	0	0	0	0
prairie	prairie3	43.132	-89.66	0.1651	0.1349	0.0274	0.0028	0	0.4699	0.359	PHc07	JTPCR2	H.c	male	native	Hippodamia	big	3	129	0	0.003432	0	0	0	0	0	0	0	0	0	0	0	0	0.002562	0	0	0	0	0	0	0	0	0	0.003926	0	0	0	0	0
prairie	prairie5	43.209	-89.864	0.1988	0.1517	0.0349	0.0108	0.0013	0.4876	0.2026	PHc08	JTPCR2	H.c	female	native	Hippodamia	big	2	103	0	0	0	0	0	0	0	0	0	0	0	0	0	0.00265	0	0.00265	0	0	0	0	0	0	0	0	0.003901	0	0	0	0	0
prairie	prairie3	43.132	-89.66	0.1651	0.1349	0.0274	0.0028	0	0.4699	0.359	PHc09	JTPCR2	H.c	female	native	Hippodamia	big	1	124	0	0.002185	0	0	0	0	0	0	0	0	0	0	0	0.002158	0.002131	0	0	0	0	0	0	0	0	0.002292	0.002319	0	0	0	0	0
prairie	prairie2	43.137	-88.899	0.5184	0.2701	0.2179	0.0304	0	0.1303	0.3334	PHc10	JTPCR2	H.c	male	native	Hippodamia	big	3	106	0	0.003089	0	0	0.002471	0.002471	0	0	0	0	0	0	0	0.002718	0	0.002533	0	0	0	0	0	0	0	0	0.004911	0	0	0	0	0
prairie	prairie4	43.124	-89.446	0.1579	0.1274	0.0296	0.0008	0	0.1739	0.3082	PHc11	JTPCR2	H.c	female	native	Hippodamia	big	2	117	0	0.002419	0	0	0	0	0	0	0	0	0	0	0	0.002504	0	0.002283	0	0	0	0	0	0	0	0.001976	0.00431	0	0	0	0	0
prairie	prairie9	42.983	-89.839	0.275	0.2384	0.0239	0.0126	0.0001	0.0873	0.6371	PHc12	JTPCR2	H.c	female	native	Hippodamia	big	2	94	0	0.003544	0	0	0	0	0	0	0	0	0	0	0	0	0	0	0	0	0	0	0	0	0	0	0.005285	0	0	0	0	0
prairie	prairie3	43.132	-89.66	0.1651	0.1349	0.0274	0.0028	0	0.4699	0.359	PHc15	JTPCR2	H.c	female	native	Hippodamia	big	1	58	0	0.003117	0	0	0.003107	0.002959	0	0	0	0	0	0	0	0	0	0	0	0	0	0	0	0	0	0	0.00476	0	0	0	0	0
prairie	prairie2	43.137	-88.899	0.5184	0.2701	0.2179	0.0304	0	0.1303	0.3334	PHp05	JTPCR4	H.p	male	native	Hippodamia	small	2	94	0	0	0	0	0	0.001545	0.00139	0	0	0	0	0	0	0	0	0	0	0	0	0	0	0	0	0	0	0	0	0	0	0
prairie	prairie2	43.137	-88.899	0.5184	0.2701	0.2179	0.0304	0	0.1303	0.3334	PHp06	JTPCR4	H.p	male	native	Hippodamia	small	3	99	0	0	0	0	0.002034	0.001775	0	0	0	0	0	0	0	0	0	0	0	0	0	0	0	0	0	0	0	0	0	0	0	0
prairie	prairie3	43.132	-89.66	0.1651	0.1349	0.0274	0.0028	0	0.4699	0.359	PHp07	JT.PCR1	H.p	female	native	Hippodamia	small	2	110	0	0	0	0	0	0	0	0	0	0	0	0	0	0	0	0	0	0	0	0	0	0	0	0	0	0	0	0	0	0
prairie	prairie3	43.132	-89.66	0.1651	0.1349	0.0274	0.0028	0	0.4699	0.359	PHp08	JTPCR4	H.p	female	native	Hippodamia	small	2	100	0	0	0	0	0.002974	0	0	0	0	0	0	0	0	0	0	0	0	0	0	0	0	0	0	0	0	0	0	0	0	0
prairie	prairie3	43.132	-89.66	0.1651	0.1349	0.0274	0.0028	0	0.4699	0.359	PHp09	JT.PCR1	H.p	male	native	Hippodamia	small	1	115	0	0	0	0	0	0.001128	0.001218	0	0	0	0	0	0	0	0	0	0	0	0	0	0.001056	0	0	0	0	0	0	0	0	0
prairie	prairie3	43.132	-89.66	0.1651	0.1349	0.0274	0.0028	0	0.4699	0.359	PHp10	JT.PCR1	H.p	female	native	Hippodamia	small	2	68	0	0	0	0	0	0	0	0	0	0	0	0	0	0	0	0	0	0	0	0	0	0	0	0	0	0	0	0	0	0
prairie	prairie3	43.132	-89.66	0.1651	0.1349	0.0274	0.0028	0	0.4699	0.359	PHp11	JTPCR4	H.p	female	native	Hippodamia	small	2	93	0	0	0	0	0.001296	0.001276	0	0	0	0	0	0	0	0	0	0	0	0.00157	0	0	0.001315	0	0	0	0	0	0	0	0	0
prairie	prairie3	43.132	-89.66	0.1651	0.1349	0.0274	0.0028	0	0.4699	0.359	PHp12	JTPCR4	H.p	male	native	Hippodamia	small	2	106	0	0	0	0	0	0	0	0	0	0.002975	0	0	0	0	0.002442	0.002442	0.002442	0.002886	0.002931	0	0	0	0	0	0	0	0	0	0	0
prairie	prairie3	43.132	-89.66	0.1651	0.1349	0.0274	0.0028	0	0.4699	0.359	PHp13	JTPCR4	H.p	male	native	Hippodamia	small	1	110	0	0	0	0	0	0	0	0	0	0	0	0	0	0	0	0.00743	0.018034	0.00541	0	0	0	0	0	0	0	0	0	0	0	0
prairie	prairie3	43.132	-89.66	0.1651	0.1349	0.0274	0.0028	0	0.4699	0.359	PHp14	JT.PCR1	H.p	female	native	Hippodamia	small	2	73	0	0	0	0	0	0	0	0	0	0	0	0	0	0	0	0	0	0	0	0	0	0	0	0	0	0	0	0	0	0
prairie	prairie3	43.132	-89.66	0.1651	0.1349	0.0274	0.0028	0	0.4699	0.359	PHp15	JTPCR4	H.p	male	native	Hippodamia	small	1	94	0	0	0	0	0	0	0	0	0	0	0	0	0	0	0	0	0	0	0	0	0	0	0	0	0	0	0	0	0	0
prairie	prairie3	43.132	-89.66	0.1651	0.1349	0.0274	0.0028	0	0.4699	0.359	PHp16	JT.PCR1	H.p	male	native	Hippodamia	small	1	38	0	0	0	0	0.014887	0.014563	0	0	0	0	0	0	0	0	0	0	0	0	0	0	0	0	0	0	0	0	0	0	0	0
prairie	prairie9	42.983	-89.839	0.275	0.2384	0.0239	0.0126	0.0001	0.0873	0.6371	PHp17	JT.PCR1	H.p	male	native	Hippodamia	small	1	86	0	0	0	0	0	0	0	0	0	0	0	0	0	0	0	0	0	0	0	0	0	0	0	0	0	0	0	0	0	0
prairie	prairie9	42.983	-89.839	0.275	0.2384	0.0239	0.0126	0.0001	0.0873	0.6371	PHp18	JT.PCR1	H.p	male	native	Hippodamia	small	3	127	0	0	0	0	0	0.00089	0	0	0	0	0	0	0	0	0	0	0	0	0	0	0	0	0	0	0	0	0	0	0	0
prairie	prairie9	42.983	-89.839	0.275	0.2384	0.0239	0.0126	0.0001	0.0873	0.6371	PHp19	JT.PCR1	H.p	male	native	Hippodamia	small	2	68	0	0	0	0	0	0	0	0	0	0	0	0	0	0	0	0	0	0	0	0	0	0	0	0	0	0	0	0	0	0
prairie	prairie9	42.983	-89.839	0.275	0.2384	0.0239	0.0126	0.0001	0.0873	0.6371	PHp20	JT.PCR1	H.p	male	native	Hippodamia	small	1	83	0	0	0	0	0.000877	0.000971	0	0	0	0	0	0	0	0	0	0	0	0	0	0	0	0	0	0	0	0	0	0	0	0
prairie	prairie9	42.983	-89.839	0.275	0.2384	0.0239	0.0126	0.0001	0.0873	0.6371	PHp21	JT.PCR1	H.p	male	native	Hippodamia	small	2	105	0	0	0	0	0	0	0	0	0	0	0	0	0	0	0	0	0	0	0	0	0	0	0	0	0	0	0	0	0	0
prairie	prairie9	42.983	-89.839	0.275	0.2384	0.0239	0.0126	0.0001	0.0873	0.6371	PHp22	JT.PCR1	H.p	male	native	Hippodamia	small	1	129	0	0	0	0	0	0	0	0	0	0	0	0	0	0	0	0	0	0	0	0	0	0	0	0	0	0	0	0	0	0
prairie	prairie9	42.983	-89.839	0.275	0.2384	0.0239	0.0126	0.0001	0.0873	0.6371	PHp23	JT.PCR1	H.p	male	native	Hippodamia	small	2	94	0	0	0	0	0	0	0	0	0	0	0	0	0	0	0	0	0	0	0	0	0	0	0	0	0	0	0	0	0	0
prairie	prairie9	42.983	-89.839	0.275	0.2384	0.0239	0.0126	0.0001	0.0873	0.6371	PHp24	JT.PCR1	H.p	male	native	Hippodamia	small	2	99	0	0	0	0	0	0	0	0	0	0	0	0	0	0	0	0	0	0	0	0	0	0	0	0	0	0	0	0	0	0
prairie	prairie1	43.61	-89.322	0.3003	0.2088	0.0908	0.0007	0.0001	0.3775	0.304	PHp25	JT.PCR1	H.p	female	native	Hippodamia	small	3	122	0	0	0	0	0	0.000876	0.000951	0	0	0	0	0	0	0	0	0	0	0	0	0	0	0	0	0	0	0	0	0	0	0
prairie	prairie1	43.61	-89.322	0.3003	0.2088	0.0908	0.0007	0.0001	0.3775	0.304	PHp26	JT.PCR1	H.p	male	native	Hippodamia	small	2	78	0	0	0	0	0	0	0	0	0	0	0	0	0	0	0	0	0	0	0	0	0	0	0	0	0	0	0	0	0	0
prairie	prairie5	43.209	-89.864	0.1988	0.1517	0.0349	0.0108	0.0013	0.4876	0.2026	PHv01	JTPCR3	H.v	female	exotic	Hippodamia	small	2	78	0	0	0	0	0	0	0	0	0	0	0	0	0	0	0	0	0	0	0	0	0	0	0	0	0	0	0	0	0.003303	0
prairie	prairie5	43.209	-89.864	0.1988	0.1517	0.0349	0.0108	0.0013	0.4876	0.2026	PHv02	JTPCR3	H.v	female	exotic	Hippodamia	small	3	59	0.085686	0	0	0	0	0	0	0	0	0	0	0	0	0	0	0	0	0	0	0	0	0	0	0	0	0	0	0	0	0
prairie	prairie5	43.209	-89.864	0.1988	0.1517	0.0349	0.0108	0.0013	0.4876	0.2026	PHv03	JTPCR3	H.v	female	exotic	Hippodamia	small	1	80	0	0	0	0	0	0	0	0	0	0	0	0	0	0	0	0	0	0	0	0	0	0	0	0	0	0	0	0	0	0
prairie	prairie2	43.137	-88.899	0.5184	0.2701	0.2179	0.0304	0	0.1303	0.3334	PHv04	JTPCR3	H.v	female	exotic	Hippodamia	small	3	62	0	0	0	0	0	0	0	0	0	0	0	0	0	0	0	0	0	0	0.003959	0	0	0	0	0	0	0	0	0	0	0
prairie	prairie5	43.209	-89.864	0.1988	0.1517	0.0349	0.0108	0.0013	0.4876	0.2026	PHv05	JTPCR3	H.v	female	exotic	Hippodamia	small	3	72	0	0	0	0	0	0	0	0	0	0	0	0	0	0	0	0	0	0	0	0	0	0	0	0	0.003413	0	0.012509	0	0	0
prairie	prairie4	43.124	-89.446	0.1579	0.1274	0.0296	0.0008	0	0.1739	0.3082	PHv06	JTPCR3	H.v	female	exotic	Hippodamia	small	3	64	0	0	0	0	0	0	0	0	0	0	0	0	0	0	0	0	0	0	0	0	0	0	0	0	0	0.024022	0	0	0	0
prairie	prairie4	43.124	-89.446	0.1579	0.1274	0.0296	0.0008	0	0.1739	0.3082	PHv07	JTPCR3	H.v	male	exotic	Hippodamia	small	1	71	0	0	0	0	0	0	0	0	0	0	0	0	0	0	0	0	0	0	0	0	0	0	0	0	0	0	0	0	0	0
prairie	prairie2	43.137	-88.899	0.5184	0.2701	0.2179	0.0304	0	0.1303	0.3334	PHv08	JTPCR3	H.v	female	exotic	Hippodamia	small	3	66	0	0	0	0	0	0	0	0	0	0	0	0	0	0	0	0	0	0	0	0	0	0	0	0	0	0	0	0	0	0.004838
prairie	prairie2	43.137	-88.899	0.5184	0.2701	0.2179	0.0304	0	0.1303	0.3334	PHv09	JTPCR3	H.v	male	exotic	Hippodamia	small	2	77	0	0	0	0	0	0	0	0	0	0	0	0	0	0	0	0	0	0	0	0	0	0	0	0	0	0	0	0	0	0
prairie	prairie2	43.137	-88.899	0.5184	0.2701	0.2179	0.0304	0	0.1303	0.3334	PHv10	JTPCR3	H.v	female	exotic	Hippodamia	small	3	61	0.044969	0	0	0	0	0	0	0	0	0	0	0	0	0	0	0	0	0	0	0	0	0	0	0	0	0	0	0	0	0
prairie	prairie2	43.137	-88.899	0.5184	0.2701	0.2179	0.0304	0	0.1303	0.3334	PHv11	JTPCR3	H.v	female	exotic	Hippodamia	small	3	60	0.018007	0	0	0	0	0	0	0	0	0	0	0	0	0	0	0	0	0	0	0	0	0	0	0	0	0.012921	0	0	0	0
prairie	prairie4	43.124	-89.446	0.1579	0.1274	0.0296	0.0008	0	0.1739	0.3082	PHv12	JTPCR3	H.v	male	exotic	Hippodamia	small	1	66	0.110866	0.008476	0	0	0	0	0	0	0	0	0	0	0	0	0	0	0	0	0	0	0	0	0	0	0	0	0	0	0	0
prairie	prairie4	43.124	-89.446	0.1579	0.1274	0.0296	0.0008	0	0.1739	0.3082	PHv13	JTPCR3	H.v	female	exotic	Hippodamia	small	1	74	0	0	0	0	0	0	0	0	0	0	0	0	0	0	0	0	0	0	0	0	0	0	0	0	0	0	0	0	0	0
prairie	prairie4	43.124	-89.446	0.1579	0.1274	0.0296	0.0008	0	0.1739	0.3082	PHv14	JTPCR3	H.v	female	exotic	Hippodamia	small	2	69	0	0	0	0	0	0	0	0	0	0	0	0	0	0	0	0	0	0	0	0	0	0	0	0	0	0	0	0	0	0
prairie	prairie4	43.124	-89.446	0.1579	0.1274	0.0296	0.0008	0	0.1739	0.3082	PHv15	JTPCR3	H.v	female	exotic	Hippodamia	small	1	71	0	0	0	0	0	0	0	0	0	0	0	0	0	0	0	0	0	0	0	0	0	0	0	0	0	0	0	0	0	0
prairie	prairie2	43.137	-88.899	0.5184	0.2701	0.2179	0.0304	0	0.1303	0.3334	PHv17	JTPCR3	H.v	female	exotic	Hippodamia	small	3	62	0	0	0	0	0	0	0	0	0	0	0	0	0	0	0	0	0	0	0	0	0	0	0	0	0	0	0	0	0	0
prairie	prairie2	43.137	-88.899	0.5184	0.2701	0.2179	0.0304	0	0.1303	0.3334	PHv18	JTPCR3	H.v	female	exotic	Hippodamia	small	3	63	0.039765	0	0	0	0	0	0	0	0	0	0	0	0	0	0	0	0	0	0	0	0	0	0	0	0	0.015198	0	0	0	0
prairie	prairie2	43.137	-88.899	0.5184	0.2701	0.2179	0.0304	0	0.1303	0.3334	PHv19	JTPCR3	H.v	female	exotic	Hippodamia	small	3	77	0.103298	0	0	0	0	0	0	0	0	0	0	0	0	0	0	0	0	0	0	0	0	0	0	0	0	0	0	0	0	0
prairie	prairie2	43.137	-88.899	0.5184	0.2701	0.2179	0.0304	0	0.1303	0.3334	PHv20	JTPCR3	H.v	female	exotic	Hippodamia	small	2	72	0	0	0	0	0	0	0	0	0	0	0	0	0	0	0	0	0	0	0	0	0	0	0	0	0	0	0	0	0	0
prairie	prairie3	43.132	-89.66	0.1651	0.1349	0.0274	0.0028	0	0.4699	0.359	PHv21	JTPCR3	H.v	male	exotic	Hippodamia	small	3	76	0	0	0	0	0	0	0	0	0	0	0	0	0	0	0	0	0	0	0.007445	0	0	0	0	0.007312	0.00698	0.019344	0	0	0	0
prairie	prairie3	43.132	-89.66	0.1651	0.1349	0.0274	0.0028	0	0.4699	0.359	PHv22	JTPCR3	H.v	male	exotic	Hippodamia	small	2	52	0.051025	0	0	0	0	0	0	0	0	0	0	0	0	0	0	0	0	0	0	0	0	0	0	0	0	0.011553	0	0	0	0
prairie	prairie3	43.132	-89.66	0.1651	0.1349	0.0274	0.0028	0	0.4699	0.359	PHv23	JTPCR3	H.v	female	exotic	Hippodamia	small	1	66	0.017662	0	0	0	0	0	0	0	0	0	0	0	0	0	0	0	0	0	0	0	0	0	0	0	0	0	0	0	0	0
prairie	prairie3	43.132	-89.66	0.1651	0.1349	0.0274	0.0028	0	0.4699	0.359	PHv24	JTPCR3	H.v	male	exotic	Hippodamia	small	1	78	0.069189	0	0	0	0	0	0	0	0	0	0	0	0	0	0	0	0	0	0	0	0	0	0	0	0	0	0	0	0	0
prairie	prairie3	43.132	-89.66	0.1651	0.1349	0.0274	0.0028	0	0.4699	0.359	PHv25	JTPCR3	H.v	female	exotic	Hippodamia	small	1	75	0	0	0	0	0	0	0	0	0	0	0	0	0	0	0	0	0	0	0	0	0	0	0	0	0	0	0	0	0	0
prairie	prairie3	43.132	-89.66	0.1651	0.1349	0.0274	0.0028	0	0.4699	0.359	PHv27	JTPCR3	H.v	male	exotic	Hippodamia	small	1	64	0	0	0	0	0	0	0	0	0	0	0	0	0	0	0	0	0	0	0	0	0	0	0	0	0	0	0	0	0	0
prairie	prairie3	43.132	-89.66	0.1651	0.1349	0.0274	0.0028	0	0.4699	0.359	PHv28	JTPCR3	H.v	male	exotic	Hippodamia	small	1	68	0	0	0	0	0	0	0	0	0	0	0	0	0	0	0	0	0	0	0	0	0	0	0	0	0	0	0	0	0	0
prairie	prairie8	43.385	-89.306	0.6633	0.4807	0.1817	0.001	0	0.0861	0.2503	PHv29	JTPCR3	H.v	male	exotic	Hippodamia	small	1	62	0	0	0	0	0	0	0	0	0	0	0	0	0	0	0	0	0	0	0	0	0	0	0	0	0	0	0	0	0	0
prairie	prairie3	43.132	-89.66	0.1651	0.1349	0.0274	0.0028	0	0.4699	0.359	PHv31	JTPCR3	H.v	female	exotic	Hippodamia	small	1	75	0	0	0	0	0	0	0	0	0	0	0	0	0	0	0	0	0	0	0	0	0	0	0	0	0	0	0	0	0	0
prairie	prairie3	43.132	-89.66	0.1651	0.1349	0.0274	0.0028	0	0.4699	0.359	PHv32	JT.FS	H.v	female	exotic	Hippodamia	small	3	38	0	0	0	0	0	0	0	0	0	0	0	0	0	0	0	0	0	0	0	0	0	0	0	0	0	0	0	0	0	0
prairie	prairie9	42.983	-89.839	0.275	0.2384	0.0239	0.0126	0.0001	0.0873	0.6371	PHv33	JTPCR3	H.v	female	exotic	Hippodamia	small	2	74	0	0	0.008106	0	0	0	0	0	0	0	0	0	0	0	0	0	0	0	0	0	0	0	0	0	0	0	0	0	0	0
prairie	prairie9	42.983	-89.839	0.275	0.2384	0.0239	0.0126	0.0001	0.0873	0.6371	PHv34	JTPCR3	H.v	female	exotic	Hippodamia	small	1	57	0	0	0	0	0	0	0	0	0	0	0	0	0	0	0	0	0	0	0	0	0	0	0	0	0.006838	0.029278	0	0	0	0
prairie	prairie9	42.983	-89.839	0.275	0.2384	0.0239	0.0126	0.0001	0.0873	0.6371	PHv35	JTPCR3	H.v	female	exotic	Hippodamia	small	2	79	0	0	0	0	0	0	0	0	0	0	0	0	0	0	0	0	0	0	0	0	0	0	0	0	0	0	0	0	0	0
prairie	prairie9	42.983	-89.839	0.275	0.2384	0.0239	0.0126	0.0001	0.0873	0.6371	PHv38	JTPCR3	H.v	female	exotic	Hippodamia	small	2	59	0	0	0	0	0	0	0	0	0	0	0	0	0	0	0	0	0	0	0	0	0	0	0	0	0	0	0	0	0	0
prairie	prairie9	42.983	-89.839	0.275	0.2384	0.0239	0.0126	0.0001	0.0873	0.6371	PHv39	JTPCR3	H.v	male	exotic	Hippodamia	small	2	60	0.052952	0	0	0	0	0	0	0	0	0	0	0	0	0	0	0	0	0	0	0	0	0	0	0	0	0	0	0	0	0
prairie	prairie9	42.983	-89.839	0.275	0.2384	0.0239	0.0126	0.0001	0.0873	0.6371	PHv40	JTPCR3	H.v	female	exotic	Hippodamia	small	2	61	0.112958	0	0	0	0	0	0	0	0	0	0	0	0	0	0	0	0	0	0	0	0	0	0	0	0	0	0	0	0	0
prairie	prairie9	42.983	-89.839	0.275	0.2384	0.0239	0.0126	0.0001	0.0873	0.6371	PHv41	JTPCR3	H.v	female	exotic	Hippodamia	small	2	65	0.07935	0	0.037941	0.08186	0	0	0	0	0	0	0	0	0	0	0	0	0	0	0	0	0	0	0	0	0	0	0.019819	0	0	0
prairie	prairie9	42.983	-89.839	0.275	0.2384	0.0239	0.0126	0.0001	0.0873	0.6371	PHv42	JTPCR3	H.v	female	exotic	Hippodamia	small	1	52	0	0	0	0	0	0	0	0	0	0	0	0	0	0	0	0	0	0	0	0	0	0	0	0	0	0	0	0	0	0
prairie	prairie4	43.124	-89.446	0.1579	0.1274	0.0296	0.0008	0	0.1739	0.3082	PHv43	JTPCR3	H.v	female	exotic	Hippodamia	small	2	70	0.034356	0	0	0	0	0	0	0	0	0	0	0	0	0	0	0	0	0	0	0	0	0	0	0	0	0	0	0	0	0
prairie	prairie2	43.137	-88.899	0.5184	0.2701	0.2179	0.0304	0	0.1303	0.3334	PHv44	JTPCR3	H.v	male	exotic	Hippodamia	small	1	54	0.100562	0	0	0	0	0	0	0	0	0	0	0	0	0	0	0	0	0	0.006786	0	0	0	0	0	0	0	0	0	0	0
prairie	prairie9	42.983	-89.839	0.275	0.2384	0.0239	0.0126	0.0001	0.0873	0.6371	PHv91	JTPCR3	H.v	female	exotic	Hippodamia	small	2	52	0	0	0	0	0	0	0	0	0	0	0	0	0	0	0	0	0	0	0	0	0	0	0	0	0	0	0	0	0	0
prairie	prairie3	43.132	-89.66	0.1651	0.1349	0.0274	0.0028	0	0.4699	0.359	PHx01	JTPCR2	H.ax	female	exotic	non-Hippodamia	big	2	62	0	0	0	0	0	0	0	0	0	0	0	0	0	0	0.0028	0.00611	0.023929	0	0	0	0	0.005282	0	0	0	0	0	0	0	0
prairie	prairie9	42.983	-89.839	0.275	0.2384	0.0239	0.0126	0.0001	0.0873	0.6371	PHx02	JTPCR2	H.ax	female	exotic	non-Hippodamia	big	2	79	0	0	0	0	0	0	0	0	0	0	0	0	0	0	0.004795	0.009763	0.035932	0	0	0	0.006961	0	0	0	0	0	0	0	0	0
prairie	prairie9	42.983	-89.839	0.275	0.2384	0.0239	0.0126	0.0001	0.0873	0.6371	PHx03	JTPCR2	H.ax	female	exotic	non-Hippodamia	big	3	79	0	0.002503	0	0	0	0	0	0	0	0	0	0	0	0	0	0.002625	0.006756	0	0	0	0	0.002218	0	0	0	0	0	0	0	0.002239
prairie	prairie9	42.983	-89.839	0.275	0.2384	0.0239	0.0126	0.0001	0.0873	0.6371	PHx04	JTPCR2	H.ax	female	exotic	non-Hippodamia	big	1	80	0	0	0	0	0	0	0	0	0	0	0	0	0	0	0	0.002148	0.005782	0	0	0	0	0	0	0	0	0	0	0.002324	0.002222	0
prairie	prairie9	42.983	-89.839	0.275	0.2384	0.0239	0.0126	0.0001	0.0873	0.6371	PHx05	JTPCR2	H.ax	female	exotic	non-Hippodamia	big	1	76	0	0	0	0	0	0	0	0	0	0	0	0	0	0	0	0.004509	0.012035	0.009268	0	0	0	0	0	0	0	0	0	0	0	0
prairie	prairie3	43.132	-89.66	0.1651	0.1349	0.0274	0.0028	0	0.4699	0.359	PHx06	JTPCR2	H.ax	female	exotic	non-Hippodamia	big	3	74	0	0	0	0	0	0	0	0	0	0	0	0	0	0	0	0	0	0	0	0	0	0	0	0	0	0	0	0	0	0
prairie	prairie3	43.132	-89.66	0.1651	0.1349	0.0274	0.0028	0	0.4699	0.359	PHx07	JTPCR2	H.ax	female	exotic	non-Hippodamia	big	3	87	0	0	0	0.002226	0	0	0	0	0	0	0	0	0	0	0	0.003078	0.008364	0	0	0	0.003156	0	0	0	0	0	0	0	0	0
prairie	prairie3	43.132	-89.66	0.1651	0.1349	0.0274	0.0028	0	0.4699	0.359	PHx08	JTPCR2	H.ax	female	exotic	non-Hippodamia	big	3	58	0	0	0	0	0	0	0	0	0	0	0	0	0	0	0	0.002651	0.002841	0	0	0	0	0	0	0	0	0	0	0	0	0
prairie	prairie3	43.132	-89.66	0.1651	0.1349	0.0274	0.0028	0	0.4699	0.359	PHx09	JTPCR2	H.ax	female	exotic	non-Hippodamia	big	3	52	0	0	0	0	0	0	0	0	0	0	0	0	0	0	0	0	0.005305	0	0	0	0	0	0	0	0	0	0	0	0	0
prairie	prairie3	43.132	-89.66	0.1651	0.1349	0.0274	0.0028	0	0.4699	0.359	PHx10	JTPCR2	H.ax	female	exotic	non-Hippodamia	big	3	72	0	0	0	0	0.0017	0	0	0	0	0	0	0	0	0	0	0.001983	0.004288	0	0	0	0.001957	0	0	0	0	0	0	0	0	0
prairie	prairie3	43.132	-89.66	0.1651	0.1349	0.0274	0.0028	0	0.4699	0.359	PHx11	JTPCR2	H.ax	male	exotic	non-Hippodamia	big	3	67	0	0	0	0	0	0	0	0	0	0	0	0	0	0.00366	0	0.00882	0.008234	0	0	0	0.004026	0	0	0	0	0	0	0	0	0
prairie	prairie3	43.132	-89.66	0.1651	0.1349	0.0274	0.0028	0	0.4699	0.359	PHx12	JTPCR2	H.ax	female	exotic	non-Hippodamia	big	3	74	0	0	0	0	0	0.002541	0	0	0	0	0	0	0	0	0	0.002831	0	0	0	0	0	0	0	0	0	0	0	0	0	0
prairie	prairie3	43.132	-89.66	0.1651	0.1349	0.0274	0.0028	0	0.4699	0.359	PHx13	JTPCR2	H.ax	female	exotic	non-Hippodamia	big	3	72	0	0	0	0	0	0	0	0	0	0.002424	0	0	0	0	0	0	0.004155	0	0	0	0	0.002457	0	0	0	0	0	0	0	0
prairie	prairie3	43.132	-89.66	0.1651	0.1349	0.0274	0.0028	0	0.4699	0.359	PHx14	JTPCR2	H.ax	female	exotic	non-Hippodamia	big	2	93	0	0	0	0	0	0	0	0	0	0	0	0	0	0	0	0	0	0.002987	0	0	0	0	0	0	0	0	0	0	0	0
prairie	prairie3	43.132	-89.66	0.1651	0.1349	0.0274	0.0028	0	0.4699	0.359	PHx16	JTPCR2	H.ax	female	exotic	non-Hippodamia	big	3	63	0	0	0	0	0.00174	0	0	0	0	0	0	0	0	0	0	0.001706	0.004075	0	0	0	0	0	0	0	0	0	0	0	0	0
soy	soy5	43.48	-89.543	0.2673	0.1579	0.0912	0.0181	0.0002	0.5105	0.2217	SCmu01	JTPCR3	C.mu	female	native	non-Hippodamia	small	1	83	0	0	0	0	0	0	0	0	0	0	0	0	0	0	0.002654	0	0	0.002685	0	0	0	0.003633	0.006792	0.002859	0.003175	0.008071	0.01052	0	0.002559	0.006113
soy	soy5	43.48	-89.543	0.2673	0.1579	0.0912	0.0181	0.0002	0.5105	0.2217	SCmu02	JTPCR3	C.mu	male	native	non-Hippodamia	small	2	90	0	0	0	0	0	0	0	0.007644	0.002298	0	0	0	0	0	0	0	0	0.002667	0	0	0	0.002197	0.003632	0	0	0.004241	0.003276	0	0	0.003924
soy	soy1	43.302	-89.383	0.7183	0.5833	0.1235	0.0082	0.0034	0.006	0.2741	SCmu04	JTPCR3	C.mu	male	native	non-Hippodamia	small	2	104	0	0	0	0	0	0	0.001989	0.002697	0	0	0	0	0	0	0.002334	0	0	0.002247	0	0	0	0.002362	0.004294	0.002018	0.002247	0.005308	0.006618	0	0.0022	0.004189
soy	soy4	43.349	-89.277	0.6901	0.5223	0.1337	0.0304	0.0037	0.0782	0.22	SCmu05	JTPCR3	C.mu	female	native	non-Hippodamia	small	2	120	0	0	0	0	0	0.002027	0	0.045943	0	0.002826	0	0	0	0	0	0	0	0.002	0.002266	0.002266	0	0.00248	0.005106	0	0.002013	0.00412	0.006466	0	0.002027	0.004
soy	soy2	42.815	-88.482	0.3942	0.2421	0.1364	0.0152	0.0005	0.3048	0.2763	SCmu06	JTPCR3	C.mu	male	native	non-Hippodamia	small	2	98	0	0	0	0	0	0	0	0	0	0	0	0	0	0	0.001819	0	0.00173	0.002205	0	0	0	0.00225	0.003207	0.005747	0	0.002428	0.001967	0	0	0.002005
soy	soy8	43.193	-90.105	0.6901	0.4716	0.0513	0.0112	0.156	0.0831	0.2251	SCmu07	JTPCR3	C.mu	male	native	non-Hippodamia	small	2	148	0	0	0	0	0	0	0	0.001264	0.001271	0	0	0	0	0.001547	0.002548	0	0.001588	0.002728	0	0.001471	0.001222	0.002079	0.003812	0.001616	0.002044	0.004772	0.007389	0.001291	0	0.003681
soy	soy6	42.726	-89.018	0.3278	0.2237	0.0884	0.0114	0.0043	0.0733	0.3875	SCmu08	JTPCR3	C.mu	male	native	non-Hippodamia	small	3	64	0	0	0	0	0	0	0	0	0	0	0	0	0	0	0	0	0	0	0	0	0	0.003128	0.006805	0	0	0.003454	0.002268	0	0	0.003136
soy	soy1	43.302	-89.383	0.7183	0.5833	0.1235	0.0082	0.0034	0.006	0.2741	SCmu09	JTPCR3	C.mu	female	native	non-Hippodamia	small	3	118	0	0	0	0	0	0	0	0	0	0	0	0	0	0	0.002481	0	0	0.002599	0	0	0	0.002041	0.004287	0.001615	0.00182	0.00301	0.003876	0	0.002099	0.004669
soy	soy8	43.193	-90.105	0.6901	0.4716	0.0513	0.0112	0.156	0.0831	0.2251	SCs01	JT.PCR1	C.s	male	exotic	non-Hippodamia	big	2	91	0	0	0	0	0	0	0	0	0	0	0	0	0	0	0	0	0	0.006651	0.0235	0.076855	0.012193	0.009311	0.023943	0.074564	0.014484	0.010124	0.007464	0.007094	0.006725	0.005912
soy	soy5	43.48	-89.543	0.2673	0.1579	0.0912	0.0181	0.0002	0.5105	0.2217	SCs03	JTPCR4	C.s	male	exotic	non-Hippodamia	big	2	100	0	0	0	0	0	0	0	0	0	0	0	0	0	0	0	0	0	0	0.004664	0.024836	0.034257	0.005165	0.005679	0.018894	0.031885	0	0	0	0	0
soy	soy4	43.349	-89.277	0.6901	0.5223	0.1337	0.0304	0.0037	0.0782	0.22	SCs04	JT.PCR1	C.s	female	exotic	non-Hippodamia	big	3	80	0	0	0	0	0	0	0	0	0	0	0	0	0	0	0	0	0	0	0	0.029282	0.062668	0	0.009304	0.025177	0.058746	0.009624	0.008483	0	0	0
soy	soy4	43.349	-89.277	0.6901	0.5223	0.1337	0.0304	0.0037	0.0782	0.22	SCs05	JT.FS	C.s	female	exotic	non-Hippodamia	big	1	70	0	0	0	0	0	0	0	0	0	0	0	0	0	0	0	0	0	0.009191	0.034976	0.110927	0.012637	0.011744	0.029487	0.098545	0.015573	0.010212	0.009701	0.009829	0	0
soy	soy4	43.349	-89.277	0.6901	0.5223	0.1337	0.0304	0.0037	0.0782	0.22	SCs06	JT.PCR1	C.s	male	exotic	non-Hippodamia	big	2	71	0	0	0	0	0	0	0	0	0	0	0	0	0	0	0	0	0	0	0.028461	0.072192	0.008001	0.008551	0.025469	0.067672	0.012948	0.00965	0.008306	0	0	0
soy	soy7	43.03	-89.142	0.7519	0.5505	0.1984	0.0031	0	0.0338	0.2124	SCs07	JT.PCR1	C.s	male	exotic	non-Hippodamia	big	1	62	0	0	0	0	0	0	0	0	0	0	0	0	0	0	0	0	0	0	0.010566	0.053466	0.120597	0.012116	0.015004	0.046774	0.115526	0.014582	0.013948	0.011412	0	0.00789
soy	soy6	42.726	-89.018	0.3278	0.2237	0.0884	0.0114	0.0043	0.0733	0.3875	SCs08	JTPCR4	C.s	female	exotic	non-Hippodamia	big	2	77	0	0	0	0	0	0	0	0	0	0	0	0	0	0	0	0	0	0.007436	0.022523	0.039325	0.00715	0.007579	0.020092	0.038825	0.007436	0	0	0	0	0
soy	soy6	42.726	-89.018	0.3278	0.2237	0.0884	0.0114	0.0043	0.0733	0.3875	SCs09	JT.PCR1	C.s	female	exotic	non-Hippodamia	big	3	74	0	0	0	0	0	0	0	0	0	0	0	0	0	0	0	0	0	0	0.006822	0.023154	0.078723	0.092243	0.014182	0.023609	0.071736	0.088026	0.014678	0.013065	0.008187	0.006822
soy	soy3	43.492	-89.582	0.3487	0.2297	0.0872	0.0317	0.0001	0.2376	0.4129	SHc01	JTPCR3	H.c	female	native	Hippodamia	big	3	107	0	0	0	0	0	0	0	0	0	0	0	0	0	0	0	0	0	0	0	0	0	0	0	0	0	0	0	0	0	0
soy	soy4	43.349	-89.277	0.6901	0.5223	0.1337	0.0304	0.0037	0.0782	0.22	SHc02	JTPCR3	H.c	male	native	Hippodamia	big	1	110	0	0	0	0	0	0	0	0	0	0	0	0	0	0.003777	0	0	0	0	0	0	0	0	0	0	0.004179	0	0	0	0	0
soy	soy1	43.302	-89.383	0.7183	0.5833	0.1235	0.0082	0.0034	0.006	0.2741	SHc03	JTPCR3	H.c	female	native	Hippodamia	big	3	122	0	0.004492	0	0.003683	0.003795	0.005023	0	0	0	0	0	0	0	0.003711	0.005023	0	0	0	0	0	0	0	0	0	0.003823	0	0	0.00399	0.006418	0
soy	soy1	43.302	-89.383	0.7183	0.5833	0.1235	0.0082	0.0034	0.006	0.2741	SHc04	JTPCR3	H.c	female	native	Hippodamia	big	2	109	0	0	0	0	0	0	0	0	0	0	0	0	0	0	0.003607	0	0	0	0	0.003775	0	0	0	0	0.003607	0	0	0	0	0
soy	soy1	43.302	-89.383	0.7183	0.5833	0.1235	0.0082	0.0034	0.006	0.2741	SHc05	JTPCR3	H.c	male	native	Hippodamia	big	3	127	0	0	0	0	0	0	0	0	0	0	0	0	0	0.005055	0.004151	0	0	0	0	0	0	0	0	0	0	0	0	0	0	0
soy	soy1	43.302	-89.383	0.7183	0.5833	0.1235	0.0082	0.0034	0.006	0.2741	SHc06	JTPCR3	H.c	female	native	Hippodamia	big	1	117	0	0	0	0	0	0	0	0	0	0	0	0	0	0.003477	0	0.002658	0	0	0	0	0	0	0.003532	0	0.002913	0	0	0	0	0
soy	soy1	43.302	-89.383	0.7183	0.5833	0.1235	0.0082	0.0034	0.006	0.2741	SHc07	JTPCR3	H.c	male	native	Hippodamia	big	1	126	0	0.002669	0	0.002551	0	0	0	0	0	0	0	0	0	0.002501	0	0.002889	0.002467	0.002382	0	0	0	0	0	0	0.002551	0	0	0	0	0
soy	soy1	43.302	-89.383	0.7183	0.5833	0.1235	0.0082	0.0034	0.006	0.2741	SHc08	JTPCR3	H.c	male	native	Hippodamia	big	1	107	0	0.004262	0.002912	0	0	0	0	0	0	0	0	0	0	0.00702	0.008795	0.003549	0	0	0	0	0	0	0	0	0	0	0	0	0	0
soy	soy2	42.815	-88.482	0.3942	0.2421	0.1364	0.0152	0.0005	0.3048	0.2763	SHc09	JTPCR3	H.c	male	native	Hippodamia	big	1	133	0	0	0	0	0	0	0	0	0	0	0	0	0	0	0	0.001692	0	0	0	0	0	0	0	0	0.001893	0	0	0	0	0
soy	soy6	42.726	-89.018	0.3278	0.2237	0.0884	0.0114	0.0043	0.0733	0.3875	SHc11	JTPCR3	H.c	male	native	Hippodamia	big	2	97	0	0	0	0.005659	0.005279	0	0	0	0	0	0	0	0	0.004772	0.004857	0	0	0	0	0	0	0	0	0	0	0	0	0	0	0
soy	soy6	42.726	-89.018	0.3278	0.2237	0.0884	0.0114	0.0043	0.0733	0.3875	SHc12	JTPCR3	H.c	male	native	Hippodamia	big	3	131	0	0.002295	0	0	0	0	0	0	0	0	0	0	0	0.001875	0.00181	0	0	0	0	0	0	0	0	0	0	0	0	0	0	0
soy	soy6	42.726	-89.018	0.3278	0.2237	0.0884	0.0114	0.0043	0.0733	0.3875	SHc13	JTPCR3	H.c	male	native	Hippodamia	big	3	98	0	0	0	0	0	0	0	0	0	0	0	0	0	0	0	0	0	0	0	0	0	0	0	0	0	0	0	0	0	0
soy	soy3	43.492	-89.582	0.3487	0.2297	0.0872	0.0317	0.0001	0.2376	0.4129	SHv01	JTPCR3	H.v	female	exotic	Hippodamia	small	1	69	0	0	0	0	0	0	0	0	0	0	0	0	0	0	0	0	0	0	0	0	0	0	0	0	0	0	0	0	0	0
soy	soy3	43.492	-89.582	0.3487	0.2297	0.0872	0.0317	0.0001	0.2376	0.4129	SHv02	JTPCR3	H.v	female	exotic	Hippodamia	small	1	74	0	0	0	0	0	0	0	0	0	0	0	0	0	0	0	0	0	0	0	0	0	0	0	0	0	0.0152	0	0	0	0
soy	soy3	43.492	-89.582	0.3487	0.2297	0.0872	0.0317	0.0001	0.2376	0.4129	SHv03	JTPCR3	H.v	female	exotic	Hippodamia	small	2	71	0	0	0	0	0	0	0	0	0	0	0	0	0	0	0	0	0	0	0	0	0	0	0	0	0	0	0	0	0	0
soy	soy3	43.492	-89.582	0.3487	0.2297	0.0872	0.0317	0.0001	0.2376	0.4129	SHv04	JTPCR3	H.v	male	exotic	Hippodamia	small	1	82	0	0	0	0	0	0	0	0	0	0	0	0	0	0	0	0	0.005651	0	0	0	0	0	0	0	0	0	0	0	0	0
soy	soy3	43.492	-89.582	0.3487	0.2297	0.0872	0.0317	0.0001	0.2376	0.4129	SHv05	JTPCR3	H.v	female	exotic	Hippodamia	small	1	56	0.059619	0	0	0	0	0	0	0	0	0	0	0	0	0	0	0	0	0	0	0	0	0	0	0	0	0	0	0	0	0
soy	soy3	43.492	-89.582	0.3487	0.2297	0.0872	0.0317	0.0001	0.2376	0.4129	SHv06	JTPCR3	H.v	female	exotic	Hippodamia	small	1	75	0	0	0	0	0	0	0	0	0	0	0	0	0	0	0	0	0	0	0	0	0	0	0	0	0	0	0	0	0.007263	0
soy	soy3	43.492	-89.582	0.3487	0.2297	0.0872	0.0317	0.0001	0.2376	0.4129	SHv07	JTPCR3	H.v	female	exotic	Hippodamia	small	1	61	0.042878	0	0	0	0	0	0	0	0	0	0	0	0	0	0	0	0	0	0	0	0	0	0	0	0	0	0	0	0	0
soy	soy3	43.492	-89.582	0.3487	0.2297	0.0872	0.0317	0.0001	0.2376	0.4129	SHv08	JTPCR3	H.v	male	exotic	Hippodamia	small	1	76	0	0	0	0	0	0	0	0	0	0	0	0	0	0	0	0	0	0	0	0	0	0	0	0	0	0	0	0	0	0
soy	soy3	43.492	-89.582	0.3487	0.2297	0.0872	0.0317	0.0001	0.2376	0.4129	SHv09	JTPCR3	H.v	female	exotic	Hippodamia	small	1	74	0	0	0	0	0	0	0	0	0	0	0	0	0	0	0	0	0	0	0.004244	0	0	0	0	0	0	0	0	0	0.003903	0
soy	soy4	43.349	-89.277	0.6901	0.5223	0.1337	0.0304	0.0037	0.0782	0.22	SHv10	JTPCR3	H.v	male	exotic	Hippodamia	small	1	57	0	0	0	0	0	0	0	0	0	0	0	0	0	0	0	0	0	0	0	0	0	0	0	0	0	0.019258	0	0	0	0
soy	soy4	43.349	-89.277	0.6901	0.5223	0.1337	0.0304	0.0037	0.0782	0.22	SHv11	JTPCR3	H.v	female	exotic	Hippodamia	small	2	73	0	0	0	0	0	0	0	0	0	0	0	0	0	0	0	0	0	0	0.003187	0	0	0	0	0	0	0	0	0	0	0
soy	soy4	43.349	-89.277	0.6901	0.5223	0.1337	0.0304	0.0037	0.0782	0.22	SHv12	JTPCR3	H.v	female	exotic	Hippodamia	small	1	69	0	0	0	0	0	0	0	0	0	0	0	0	0	0	0	0	0	0	0	0	0	0	0	0	0	0	0	0	0	0
soy	soy2	42.815	-88.482	0.3942	0.2421	0.1364	0.0152	0.0005	0.3048	0.2763	SHv13	JTPCR3	H.v	female	exotic	Hippodamia	small	1	60	0.041509	0	0	0	0	0	0	0	0	0	0	0	0	0	0	0	0	0	0	0	0	0	0	0	0	0	0	0	0	0
soy	soy2	42.815	-88.482	0.3942	0.2421	0.1364	0.0152	0.0005	0.3048	0.2763	SHv14	JTPCR3	H.v	female	exotic	Hippodamia	small	2	58	0.108873	0.009951	0	0	0	0	0	0	0	0	0	0	0	0	0	0	0	0	0	0	0	0	0	0	0	0	0	0	0	0
soy	soy6	42.726	-89.018	0.3278	0.2237	0.0884	0.0114	0.0043	0.0733	0.3875	SHv15	JTPCR3	H.v	male	exotic	Hippodamia	small	2	68	0	0	0	0	0	0	0	0	0	0	0	0	0	0	0	0	0	0	0	0	0	0	0	0	0	0	0	0	0	0
soy	soy6	42.726	-89.018	0.3278	0.2237	0.0884	0.0114	0.0043	0.0733	0.3875	SHv16	JTPCR3	H.v	male	exotic	Hippodamia	small	2	65	0	0	0	0	0	0	0	0	0	0	0	0	0	0	0	0	0	0	0	0	0	0	0	0	0	0	0	0	0	0
soy	soy7	43.03	-89.142	0.7519	0.5505	0.1984	0.0031	0	0.0338	0.2124	SHv17	JTPCR3	H.v	female	exotic	Hippodamia	small	2	66	0	0	0	0	0	0	0	0	0	0	0	0	0	0	0	0	0	0	0	0	0	0	0	0	0	0	0	0	0	0
soy	soy6	42.726	-89.018	0.3278	0.2237	0.0884	0.0114	0.0043	0.0733	0.3875	SHv18	JTPCR3	H.v	female	exotic	Hippodamia	small	3	77	0	0	0	0	0	0	0	0	0	0	0	0	0	0	0	0	0	0	0	0	0	0	0	0	0	0	0	0	0	0
soy	soy6	42.726	-89.018	0.3278	0.2237	0.0884	0.0114	0.0043	0.0733	0.3875	SHv19	JTPCR3	H.v	female	exotic	Hippodamia	small	3	72	0.070875	0	0	0	0	0	0	0	0	0	0	0	0	0	0	0	0	0	0	0	0	0	0	0	0	0	0	0	0	0
soy	soy8	43.193	-90.105	0.6901	0.4716	0.0513	0.0112	0.156	0.0831	0.2251	SHx01	JTPCR2	H.ax	male	exotic	non-Hippodamia	big	2	119	0	0	0	0	0	0	0	0	0	0	0	0	0	0	0	0	0	0	0	0	0	0	0	0	0	0	0	0	0	0
soy	soy8	43.193	-90.105	0.6901	0.4716	0.0513	0.0112	0.156	0.0831	0.2251	SHx02	JTPCR2	H.ax	male	exotic	non-Hippodamia	big	2	84	0	0	0	0	0	0	0	0.005114	0	0	0	0	0	0	0.007606	0	0.025054	0	0	0	0	0	0	0	0	0	0	0	0	0
soy	soy3	43.492	-89.582	0.3487	0.2297	0.0872	0.0317	0.0001	0.2376	0.4129	SHx03	JTPCR2	H.ax	female	exotic	non-Hippodamia	big	3	70	0	0	0	0	0	0	0	0	0	0	0	0	0	0	0	0	0	0	0	0	0	0	0	0	0	0	0	0	0	0
soy	soy3	43.492	-89.582	0.3487	0.2297	0.0872	0.0317	0.0001	0.2376	0.4129	SHx04	JTPCR2	H.ax	female	exotic	non-Hippodamia	big	3	86	0	0	0	0	0	0	0	0	0	0	0	0	0	0	0	0	0.006427	0	0	0	0	0	0	0	0	0	0	0	0	0
soy	soy4	43.349	-89.277	0.6901	0.5223	0.1337	0.0304	0.0037	0.0782	0.22	SHx05	JTPCR2	H.ax	female	exotic	non-Hippodamia	big	2	82	0	0	0	0	0	0	0	0	0	0	0	0	0	0	0	0.002982	0.00885	0	0	0	0	0	0	0	0	0	0	0	0	0
soy	soy4	43.349	-89.277	0.6901	0.5223	0.1337	0.0304	0.0037	0.0782	0.22	SHx09	JTPCR2	H.ax	male	exotic	non-Hippodamia	big	1	85	0	0	0	0	0	0	0	0	0	0	0	0	0	0	0	0.004461	0.005653	0	0	0	0	0	0	0	0	0	0	0	0	0
soy	soy4	43.349	-89.277	0.6901	0.5223	0.1337	0.0304	0.0037	0.0782	0.22	SHx10	JTPCR2	H.ax	female	exotic	non-Hippodamia	big	2	75	0	0	0	0	0	0	0	0	0	0	0	0	0	0	0	0	0.004044	0	0	0	0	0	0	0	0	0	0	0	0	0
soy	soy4	43.349	-89.277	0.6901	0.5223	0.1337	0.0304	0.0037	0.0782	0.22	SHx11	JTPCR2	H.ax	female	exotic	non-Hippodamia	big	2	91	0	0	0	0	0	0	0	0.006444	0.006047	0.004978	0.004825	0	0.005589	0	0.004856	0.008062	0.03115	0.004611	0	0	0.004275	0	0	0	0	0	0	0	0	0
soy	soy4	43.349	-89.277	0.6901	0.5223	0.1337	0.0304	0.0037	0.0782	0.22	SHx12	JTPCR2	H.ax	female	exotic	non-Hippodamia	big	2	100	0	0	0	0	0	0	0	0	0	0	0	0	0	0	0	0.004636	0.011813	0	0	0	0	0	0	0	0	0	0	0	0	0
soy	soy4	43.349	-89.277	0.6901	0.5223	0.1337	0.0304	0.0037	0.0782	0.22	SHx13	JTPCR2	H.ax	female	exotic	non-Hippodamia	big	2	47	0	0	0	0	0	0	0	0	0	0.004138	0	0	0	0	0	0	0.009185	0	0	0	0	0	0	0	0	0	0	0	0	0
soy	soy4	43.349	-89.277	0.6901	0.5223	0.1337	0.0304	0.0037	0.0782	0.22	SHx14	JTPCR2	H.ax	female	exotic	non-Hippodamia	big	2	65	0	0	0	0	0	0	0	0	0	0.005902	0	0	0	0	0	0.004235	0	0	0	0	0	0	0	0	0	0	0	0	0	0
soy	soy2	42.815	-88.482	0.3942	0.2421	0.1364	0.0152	0.0005	0.3048	0.2763	SHx15	JTPCR2	H.ax	male	exotic	non-Hippodamia	big	1	90	0	0	0	0	0	0	0	0	0	0	0	0	0	0	0	0.006173	0.009027	0	0	0	0	0	0	0	0	0	0	0	0	0
soy	soy2	42.815	-88.482	0.3942	0.2421	0.1364	0.0152	0.0005	0.3048	0.2763	SHx16	JTPCR2	H.ax	female	exotic	non-Hippodamia	big	2	93	0	0	0	0	0	0	0	0	0	0	0	0	0	0	0	0	0.009663	0	0	0	0	0	0	0	0	0	0	0	0	0
soy	soy2	42.815	-88.482	0.3942	0.2421	0.1364	0.0152	0.0005	0.3048	0.2763	SHx17	JTPCR2	H.ax	female	exotic	non-Hippodamia	big	2	56	0	0	0	0	0	0	0	0	0	0.004983	0	0	0	0	0	0.005715	0.017382	0	0	0	0	0	0	0	0	0	0	0	0	0
soy	soy2	42.815	-88.482	0.3942	0.2421	0.1364	0.0152	0.0005	0.3048	0.2763	SHx18	JTPCR2	H.ax	female	exotic	non-Hippodamia	big	2	73	0	0	0	0	0	0	0	0	0	0	0	0	0	0	0	0.004201	0.00969	0	0	0	0.003531	0	0	0	0	0	0	0	0	0
soy	soy2	42.815	-88.482	0.3942	0.2421	0.1364	0.0152	0.0005	0.3048	0.2763	SHx19	JTPCR2	H.ax	male	exotic	non-Hippodamia	big	1	96	0	0	0	0	0	0	0	0.006402	0.004807	0	0	0	0	0	0.004807	0.010018	0.035584	0.004934	0	0	0	0.006296	0	0	0	0	0	0	0	0
soy	soy2	42.815	-88.482	0.3942	0.2421	0.1364	0.0152	0.0005	0.3048	0.2763	SHx20	JTPCR2	H.ax	female	exotic	non-Hippodamia	big	2	89	0	0	0	0	0	0	0	0	0	0	0	0	0	0	0.005687	0.005619	0.013382	0	0	0	0	0	0	0	0	0	0	0	0	0
soy	soy2	42.815	-88.482	0.3942	0.2421	0.1364	0.0152	0.0005	0.3048	0.2763	SHx21	JTPCR2	H.ax	female	exotic	non-Hippodamia	big	3	79	0	0.012913	0	0	0	0	0	0	0	0	0	0	0	0	0	0.008686	0.023968	0	0	0	0	0	0	0	0	0	0	0	0	0
soy	soy2	42.815	-88.482	0.3942	0.2421	0.1364	0.0152	0.0005	0.3048	0.2763	SHx22	JTPCR2	H.ax	female	exotic	non-Hippodamia	big	1	111	0	0	0	0	0	0	0	0	0	0	0	0	0	0	0	0.004574	0.010683	0	0	0	0.004041	0	0	0	0	0	0	0	0	0
soy	soy7	43.03	-89.142	0.7519	0.5505	0.1984	0.0031	0	0.0338	0.2124	SHx24	JTPCR2	H.ax	female	exotic	non-Hippodamia	big	2	79	0	0	0	0	0	0	0	0	0	0	0	0	0	0	0	0.008507	0.025562	0	0	0	0	0	0	0	0	0	0	0	0	0
soy	soy7	43.03	-89.142	0.7519	0.5505	0.1984	0.0031	0	0.0338	0.2124	SHx25	JTPCR2	H.ax	female	exotic	non-Hippodamia	big	2	77	0	0	0	0	0	0	0	0	0	0.004107	0	0	0	0	0	0.00396	0.013807	0	0	0	0	0	0	0	0	0	0	0	0	0
soy	soy7	43.03	-89.142	0.7519	0.5505	0.1984	0.0031	0	0.0338	0.2124	SHx26	JTPCR2	H.ax	female	exotic	non-Hippodamia	big	3	64	0	0	0	0	0	0	0	0	0	0	0	0	0	0	0	0	0.007036	0	0	0	0	0	0	0	0	0	0	0	0	0
soy	soy7	43.03	-89.142	0.7519	0.5505	0.1984	0.0031	0	0.0338	0.2124	SHx27	JTPCR2	H.ax	female	exotic	non-Hippodamia	big	2	64	0	0	0	0	0	0	0	0	0	0	0	0	0	0	0	0.003291	0.009583	0	0	0	0	0.00451	0	0	0	0	0	0	0	0
soy	soy7	43.03	-89.142	0.7519	0.5505	0.1984	0.0031	0	0.0338	0.2124	SHx28	JTPCR2	H.ax	male	exotic	non-Hippodamia	big	2	61	0	0	0	0	0.002237	0	0	0.002003	0.002471	0.003027	0	0	0	0	0	0	0.003553	0	0	0	0.004313	0	0	0	0	0	0	0	0	0
soy	soy6	42.726	-89.018	0.3278	0.2237	0.0884	0.0114	0.0043	0.0733	0.3875	SHx31	JTPCR2	H.ax	female	exotic	non-Hippodamia	big	3	67	0	0	0	0	0.001966	0	0	0	0	0	0	0	0	0	0	0.002194	0.003356	0	0	0	0	0	0	0	0	0	0	0	0	0
soy	soy6	42.726	-89.018	0.3278	0.2237	0.0884	0.0114	0.0043	0.0733	0.3875	SHx33	JTPCR2	H.ax	male	exotic	non-Hippodamia	big	3	76	0	0	0	0	0	0	0	0	0	0	0	0	0	0	0	0.003246	0.008926	0	0	0	0	0.00327	0	0	0	0	0	0	0	0
soy	soy6	42.726	-89.018	0.3278	0.2237	0.0884	0.0114	0.0043	0.0733	0.3875	SHx34	JTPCR2	H.ax	female	exotic	non-Hippodamia	big	2	76	0	0	0	0	0	0	0	0	0	0	0	0	0	0	0	0	0.006311	0	0	0	0	0	0	0	0	0	0	0	0	0
soy	soy6	42.726	-89.018	0.3278	0.2237	0.0884	0.0114	0.0043	0.0733	0.3875	SHx35	JTPCR2	H.ax	male	exotic	non-Hippodamia	big	3	75	0	0	0	0	0	0	0	0.009576	0.008084	0	0	0	0	0	0	0	0.011885	0	0	0	0	0	0	0	0	0	0	0	0	0
soy	soy8	43.193	-90.105	0.6901	0.4716	0.0513	0.0112	0.156	0.0831	0.2251	SHx36	JTPCR2	H.ax	female	exotic	non-Hippodamia	big	3	71	0	0	0	0.001746	0.001953	0	0	0	0	0	0	0	0	0	0.001763	0	0.005808	0	0	0	0.00197	0	0	0	0	0	0	0	0	0
soy	soy8	43.193	-90.105	0.6901	0.4716	0.0513	0.0112	0.156	0.0831	0.2251	SHx37	JTPCR2	H.ax	female	exotic	non-Hippodamia	big	3	73	0	0	0	0	0	0	0	0	0	0	0	0	0	0	0	0.006824	0.013198	0	0	0	0	0.005026	0	0	0	0	0	0	0.008213	0
soy	soy8	43.193	-90.105	0.6901	0.4716	0.0513	0.0112	0.156	0.0831	0.2251	SHx38	JTPCR2	H.ax	female	exotic	non-Hippodamia	big	3	86	0	0	0	0	0	0	0	0	0.002645	0	0	0	0	0	0	0	0	0	0	0	0	0	0	0	0	0	0	0	0	0
soy	soy8	43.193	-90.105	0.6901	0.4716	0.0513	0.0112	0.156	0.0831	0.2251	SHx39	JTPCR2	H.ax	male	exotic	non-Hippodamia	big	2	78	0	0	0	0	0	0	0	0	0	0	0	0	0	0	0	0	0.010306	0	0	0	0	0	0	0	0	0	0	0	0	0
soy	soy8	43.193	-90.105	0.6901	0.4716	0.0513	0.0112	0.156	0.0831	0.2251	SHx40	JTPCR2	H.ax	male	exotic	non-Hippodamia	big	2	51	0	0	0	0	0	0	0	0	0	0	0	0	0	0	0	0	0.002936	0	0	0	0	0	0	0	0	0	0	0	0	0
soy	soy7	43.03	-89.142	0.7519	0.5505	0.1984	0.0031	0	0.0338	0.2124	SHx41	JTPCR2	H.ax	female	exotic	non-Hippodamia	big	3	81	0	0	0	0	0	0	0	0	0	0	0	0	0	0	0	0.004013	0.013708	0	0	0	0.004508	0	0	0	0	0	0	0	0	0
soy	soy7	43.03	-89.142	0.7519	0.5505	0.1984	0.0031	0	0.0338	0.2124	SHx42	JTPCR2	H.ax	female	exotic	non-Hippodamia	big	2	104	0	0	0	0	0	0	0	0	0	0	0	0	0	0	0	0.004687	0.011747	0	0	0	0.004301	0	0	0	0	0	0	0.004093	0	0
soy	soy7	43.03	-89.142	0.7519	0.5505	0.1984	0.0031	0	0.0338	0.2124	SHx43	JTPCR2	H.ax	female	exotic	non-Hippodamia	big	2	70	0	0	0	0	0.001782	0	0	0	0	0	0	0	0	0	0	0	0.003047	0	0	0	0	0	0	0	0	0	0	0	0	0
soy	soy6	42.726	-89.018	0.3278	0.2237	0.0884	0.0114	0.0043	0.0733	0.3875	SHx46	JTPCR2	H.ax	male	exotic	non-Hippodamia	big	2	84	0	0	0	0	0	0	0	0	0	0	0	0	0	0	0	0.005167	0.01709	0	0	0	0	0	0	0	0	0	0	0	0	0
soy	soy6	42.726	-89.018	0.3278	0.2237	0.0884	0.0114	0.0043	0.0733	0.3875	SHx47	JTPCR2	H.ax	male	exotic	non-Hippodamia	big	3	80	0	0	0	0	0	0	0	0	0	0	0	0	0	0	0	0.005569	0.014786	0	0	0	0.010637	0	0	0	0	0	0	0	0	0
soy	soy6	42.726	-89.018	0.3278	0.2237	0.0884	0.0114	0.0043	0.0733	0.3875	SHx48	JTPCR2	H.ax	female	exotic	non-Hippodamia	big	2	76	0	0	0	0	0	0	0	0	0	0	0	0	0	0	0	0	0.003534	0	0	0	0	0	0	0	0	0	0	0	0	0
soy	soy6	42.726	-89.018	0.3278	0.2237	0.0884	0.0114	0.0043	0.0733	0.3875	SHx49	JTPCR2	H.ax	female	exotic	non-Hippodamia	big	3	91	0	0	0	0	0	0	0	0	0	0	0	0	0	0	0	0	0	0	0	0	0.002263	0	0	0	0	0	0	0	0	0
soy	soy6	42.726	-89.018	0.3278	0.2237	0.0884	0.0114	0.0043	0.0733	0.3875	SHx50	JTPCR2	H.ax	male	exotic	non-Hippodamia	big	NA	82	0	0	0	0	0	0	0	0	0	0	0	0	0	0	0	0.009768	0	0	0	0	0	0	0	0	0	0	0	0	0	0
soy	soy6	42.726	-89.018	0.3278	0.2237	0.0884	0.0114	0.0043	0.0733	0.3875	SHx51	JTPCR2	H.ax	female	exotic	non-Hippodamia	big	1	76	0	0	0	0	0	0	0	0	0	0	0	0	0	0	0	0	0.005531	0	0	0	0	0	0	0	0	0	0	0	0	0
soy	soy6	42.726	-89.018	0.3278	0.2237	0.0884	0.0114	0.0043	0.0733	0.3875	SHx52	JTPCR2	H.ax	female	exotic	non-Hippodamia	big	3	81	0	0	0	0	0	0	0	0	0	0	0	0	0	0	0.00264	0.005403	0.019984	0	0	0	0.002671	0.002824	0	0	0	0	0	0	0	0
soy	soy2	42.815	-88.482	0.3942	0.2421	0.1364	0.0152	0.0005	0.3048	0.2763	SHx68	JTPCR2	H.ax	female	exotic	non-Hippodamia	big	3	58	0	0	0	0	0	0	0	0	0	0	0	0	0	0.005528	0.002605	0.004633	0.016656	0	0	0	0	0	0	0	0	0	0	0	0	0
soy	soy4	43.349	-89.277	0.6901	0.5223	0.1337	0.0304	0.0037	0.0782	0.22	SHx69	JTPCR2	H.ax	male	exotic	non-Hippodamia	big	2	71	0	0	0	0	0.002871	0	0	0	0	0	0	0	0	0	0	0.00447	0.013721	0	0	0	0	0.005971	0	0	0	0	0	0	0	0
soy	soy4	43.349	-89.277	0.6901	0.5223	0.1337	0.0304	0.0037	0.0782	0.22	SHx70	JTPCR2	H.ax	female	exotic	non-Hippodamia	big	2	80	0	0	0	0	0	0	0	0	0	0	0	0	0	0	0.003331	0.00668	0.023372	0	0	0	0	0	0	0	0	0	0	0	0	0
soy	soy4	43.349	-89.277	0.6901	0.5223	0.1337	0.0304	0.0037	0.0782	0.22	SHx71	JTPCR2	H.ax	male	exotic	non-Hippodamia	big	3	68	0	0	0	0	0	0	0	0	0	0	0	0	0	0	0	0	0.013584	0	0	0	0.008113	0	0	0	0	0	0	0	0	0
soy	soy4	43.349	-89.277	0.6901	0.5223	0.1337	0.0304	0.0037	0.0782	0.22	SHx72	JTPCR2	H.ax	female	exotic	non-Hippodamia	big	2	61	0	0	0	0	0	0	0	0	0	0	0	0	0	0	0	0.005194	0.016231	0	0	0	0	0	0	0	0	0	0	0	0	0
soy	soy1	43.302	-89.383	0.7183	0.5833	0.1235	0.0082	0.0034	0.006	0.2741	SHx73	JTPCR2	H.ax	female	exotic	non-Hippodamia	big	2	60	0	0	0	0	0	0	0	0	0	0	0	0	0	0	0	0	0.016959	0	0	0	0	0	0	0	0	0	0	0	0	0
soy	soy1	43.302	-89.383	0.7183	0.5833	0.1235	0.0082	0.0034	0.006	0.2741	SHx74	JTPCR2	H.ax	male	exotic	non-Hippodamia	big	1	68	0	0	0	0	0	0	0	0	0	0	0	0	0	0	0	0.006157	0.013162	0	0	0	0	0	0	0	0	0	0	0	0	0
soy	soy1	43.302	-89.383	0.7183	0.5833	0.1235	0.0082	0.0034	0.006	0.2741	SHx75	JTPCR2	H.ax	female	exotic	non-Hippodamia	big	1	64	0	0	0	0	0	0	0	0	0	0	0	0	0	0	0.003972	0	0	0	0	0	0	0.004927	0	0	0	0	0	0	0	0
soy	soy1	43.302	-89.383	0.7183	0.5833	0.1235	0.0082	0.0034	0.006	0.2741	SHx77	JTPCR2	H.ax	female	exotic	non-Hippodamia	big	3	75	0	0	0	0	0	0	0	0	0	0	0	0	0	0	0	0.008449	0.025536	0	0	0	0.005414	0	0	0	0	0	0	0.004319	0	0
soy	soy1	43.302	-89.383	0.7183	0.5833	0.1235	0.0082	0.0034	0.006	0.2741	SHx78	JTPCR2	H.ax	female	exotic	non-Hippodamia	big	2	54	0	0	0	0	0	0	0	0	0	0	0	0	0	0	0	0.00495	0.016862	0	0	0	0	0	0	0	0	0	0	0	0	0
soy	soy1	43.302	-89.383	0.7183	0.5833	0.1235	0.0082	0.0034	0.006	0.2741	SHx79	JTPCR2	H.ax	male	exotic	non-Hippodamia	big	2	88	0	0	0	0	0	0	0	0.003681	0.003116	0	0	0	0	0	0	0	0	0	0	0	0	0.005682	0.002627	0	0	0	0	0	0	0
soy	soy1	43.302	-89.383	0.7183	0.5833	0.1235	0.0082	0.0034	0.006	0.2741	SHx80	JTPCR2	H.ax	female	exotic	non-Hippodamia	big	1	90	0	0	0	0	0	0	0	0	0	0	0	0	0	0	0	0.005321	0.005706	0	0	0	0	0	0	0	0	0	0	0	0	0
soy	soy1	43.302	-89.383	0.7183	0.5833	0.1235	0.0082	0.0034	0.006	0.2741	SHx82	JTPCR2	H.ax	male	exotic	non-Hippodamia	big	1	66	0	0	0	0	0	0	0	0	0	0	0	0	0	0.005219	0	0	0.010437	0	0	0	0	0	0	0	0	0	0	0	0	0
soy	soy4	43.349	-89.277	0.6901	0.5223	0.1337	0.0304	0.0037	0.0782	0.22	SHx96	JTPCR2	H.ax	male	exotic	non-Hippodamia	big	2	59	0	0	0	0.004138	0	0	0	0.004098	0	0	0	0	0	0	0	0.009788	0.038354	0	0	0	0	0.006605	0	0	0	0	0	0	0	0
[truncated: 522 more columns]
